# Supplementary material for: 9,10-Dioxo-9,10-di­hydro­anthracene-1,4-diyl di­acetate
Source: Acta Crystallogr Sect E Struct Rep Online. 2013 Apr 27;69(Pt 5):o788. doi: 10.1107/S1600536813010635 (PMC3648311; doi:10.1107/S1600536813010635)
Supplement: Supplementary file 2 [file e-69-0o788-Isup2.hkl]

# 
# h,k,l, Fc-squared, Fo-squared, sigma(Fo-squared) and status flag 
# 
data_I
_shelx_title ' s736b in P-1' 
_shelx_refln_list_code          4 
_shelx_F_calc_maximum       88.70 
_exptl_crystal_F_000       336.00 
_reflns_d_resolution_high  0.8393 
 
loop_ 
 _symmetry_equiv_pos_as_xyz 
 'x, y, z' 
 '-x, -y, -z' 
 
_cell_length_a     8.2082 
_cell_length_b     9.7301 
_cell_length_c     9.9023 
_cell_angle_alpha  73.257 
_cell_angle_beta   79.986 
_cell_angle_gamma  80.770 
 
_shelx_F_squared_multiplier     1.000 
 
loop_ 
 _refln_index_h 
 _refln_index_k 
 _refln_index_l 
 _refln_F_squared_calc 
 _refln_F_squared_meas 
 _refln_F_squared_sigma 
 _refln_observed_status 
   1   0   0      929.84     1017.60     20.99 o 
   2   0   0      244.75      272.41      4.32 o 
   3   0   0      808.77      819.14     11.26 o 
   4   0   0       38.55       44.88      1.60 o 
   5   0   0      399.57      436.14      5.30 o 
   6   0   0       43.81       42.80      2.72 o 
   7   0   0      124.07      112.82      7.39 o 
   8   0   0       28.59       33.89      5.11 o 
   9   0   0       49.18       40.73      5.58 o 
  -9   1   0        7.47        8.18      4.32 o 
  -8   1   0        1.98        1.73      3.38 o 
  -7   1   0        3.42        1.42      2.99 o 
  -6   1   0       37.61       40.39      2.57 o 
  -5   1   0       55.66       57.16      2.51 o 
  -4   1   0      177.21      188.34      3.96 o 
  -3   1   0      121.76      127.35      2.75 o 
  -2   1   0        8.16       10.54      1.49 o 
  -1   1   0     2421.75     2377.68     48.12 o 
   0   1   0      905.73      737.16     15.10 o 
   1   1   0     2455.70     2146.69     43.32 o 
   2   1   0       48.27       43.77      1.25 o 
   3   1   0        0.10        0.38      0.65 o 
   4   1   0      212.95      213.80      3.48 o 
   5   1   0       93.03      106.95      4.29 o 
   6   1   0      626.89      624.60      8.70 o 
   7   1   0       26.78       25.58      2.68 o 
   8   1   0        2.46        0.71      3.22 o 
   9   1   0        9.04        8.49      3.93 o 
  -9   2   0       77.86       82.79      7.47 o 
  -8   2   0        1.74       -0.16      3.54 o 
  -7   2   0       22.43       28.30      4.56 o 
  -6   2   0      278.08      273.45     10.54 o 
  -5   2   0      185.42      174.48      4.11 o 
  -4   2   0       26.89       28.77      1.63 o 
  -3   2   0       43.86       41.43      3.30 o 
  -2   2   0      192.59      187.75      5.74 o 
  -1   2   0       95.36       85.54      3.22 o 
   0   2   0        1.22        1.02      0.79 o 
   1   2   0     3836.75     3293.99     45.71 o 
   2   2   0       99.43       83.02      3.38 o 
   3   2   0     1182.95     1146.46     23.11 o 
   4   2   0       36.08       35.57      3.03 o 
   5   2   0        0.31        0.06      1.07 o 
   6   2   0       36.12       29.25      3.85 o 
   7   2   0       94.61       99.61      6.60 o 
   8   2   0       56.71       56.84      5.98 o 
   9   2   0        2.21       -0.79      3.62 o 
  -8   3   0        8.26       10.38      4.40 o 
  -7   3   0       99.32      116.12      7.63 o 
  -6   3   0        3.53        5.03      3.14 o 
  -5   3   0        0.64       -0.17      1.42 o 
  -4   3   0      109.57      109.52      5.66 o 
  -3   3   0      274.52      273.37      8.33 o 
  -2   3   0       74.89       64.94      3.46 o 
  -1   3   0       24.83       26.57      2.36 o 
   0   3   0     1380.49     1205.43     25.47 o 
   1   3   0     1131.61      970.04     20.91 o 
   2   3   0      265.32      228.89      4.17 o 
   3   3   0       56.65       53.70      1.87 o 
   4   3   0       37.44       36.20      3.62 o 
   5   3   0        0.01       -1.64      1.09 o 
   6   3   0        0.22       -0.31      2.59 o 
   7   3   0       12.23        7.63      3.38 o 
   8   3   0       28.44       37.35      5.27 o 
   9   3   0        3.15        4.56      4.01 o 
  -8   4   0        0.17        0.94      3.62 o 
  -7   4   0       37.62       41.59      5.50 o 
  -6   4   0      505.70      530.15     16.12 o 
  -5   4   0      675.73      657.28     17.85 o 
  -4   4   0       30.16       33.26      3.70 o 
  -3   4   0      676.73      655.16     16.20 o 
  -2   4   0      291.13      265.03      7.86 o 
  -1   4   0       24.76       29.80      2.52 o 
   0   4   0      295.00      343.42      8.96 o 
   1   4   0        0.10       -1.73      1.18 o 
   2   4   0      129.07      108.78      2.81 o 
   3   4   0      113.05      115.65      5.19 o 
   4   4   0       31.00       30.02      1.89 o 
   5   4   0        1.07       -2.59      1.73 o 
   6   4   0        0.29       -3.22      2.83 o 
   7   4   0        1.01        1.18      3.14 o 
   8   4   0        0.23        4.87      3.62 o 
   9   4   0       53.21       54.41      6.60 o 
  -8   5   0        0.02       -5.54      3.70 o 
  -7   5   0        3.54        7.78      3.85 o 
  -6   5   0      157.30      160.62      8.41 o 
  -5   5   0      832.32      898.25     22.80 o 
  -4   5   0      606.88      599.26     16.04 o 
  -3   5   0       18.02       22.96      3.22 o 
  -2   5   0       14.61       12.50      2.36 o 
  -1   5   0      108.17      126.90      5.27 o 
   0   5   0      632.96      643.76     15.49 o 
   1   5   0        0.51        0.71      1.65 o 
   2   5   0       18.81       16.15      2.28 o 
   3   5   0       78.41       69.81      2.65 o 
   4   5   0      492.98      455.46     12.97 o 
   5   5   0        2.92        1.81      2.91 o 
   6   5   0       69.71       67.61      5.90 o 
   7   5   0        1.15        1.42      3.38 o 
   8   5   0        1.68        0.47      3.46 o 
   9   5   0        9.60       12.82      4.48 o 
  -7   6   0        5.64        8.96      4.09 o 
  -6   6   0        2.31        5.66      3.30 o 
  -5   6   0        8.80        6.21      3.62 o 
  -4   6   0       40.17       31.13      4.32 o 
  -3   6   0        0.10       -3.54      2.36 o 
  -2   6   0       78.90       76.34      4.87 o 
  -1   6   0        0.21        0.86      2.04 o 
   0   6   0        0.46       -2.71      1.81 o 
   1   6   0      335.45      357.57     10.46 o 
   2   6   0        0.97       -0.95      1.45 o 
   3   6   0       12.11       10.13      1.57 o 
   4   6   0        1.77        2.55      1.37 o 
   5   6   0      117.90      127.45      7.39 o 
   6   6   0        3.05       -0.16      3.14 o 
   7   6   0        0.06       -1.26      3.38 o 
   8   6   0       10.73        6.92      4.09 o 
  -6   7   0       16.03       19.42      4.56 o 
  -5   7   0        0.14       -0.39      2.75 o 
  -4   7   0        0.15       -3.22      2.83 o 
  -3   7   0       85.38       81.22      5.66 o 
  -2   7   0        1.83        1.89      2.67 o 
  -1   7   0        4.43        6.76      2.99 o 
   0   7   0       58.87       65.26      5.27 o 
   1   7   0        0.16       -1.97      2.36 o 
   2   7   0        9.96        8.64      2.00 o 
   3   7   0       23.33       23.20      2.21 o 
   4   7   0        2.95        2.47      1.61 o 
   5   7   0       11.57       15.41      3.85 o 
   6   7   0        0.07       -1.02      3.30 o 
   7   7   0        0.73        2.52      3.62 o 
   8   7   0        5.78        0.55      3.93 o 
  -5   8   0       14.69       10.22      3.30 o 
  -4   8   0       24.70       21.54      4.17 o 
  -3   8   0       10.52       11.24      3.54 o 
  -2   8   0        9.84        7.08      3.22 o 
  -1   8   0        1.85       -0.24      2.83 o 
   0   8   0        0.37        4.56      2.75 o 
   1   8   0       21.34       21.39      3.70 o 
   2   8   0       16.96       17.13      2.29 o 
   3   8   0        0.11        0.42      4.09 o 
   4   8   0        0.01        3.54      3.30 o 
   5   8   0       20.99       15.65      4.17 o 
   6   8   0        2.74       -1.73      3.85 o 
   7   8   0        1.44       -1.34      4.01 o 
  -4   9   0        3.44        8.10      3.38 o 
  -3   9   0        9.08        9.83      3.54 o 
  -2   9   0        8.58        5.27      3.30 o 
  -1   9   0        0.01        4.17      3.14 o 
   0   9   0        8.55       12.74      3.70 o 
   1   9   0        0.47       -1.44      1.93 o 
   2   9   0       17.61       16.09      4.76 o 
   3   9   0        1.26        2.07      2.40 o 
   4   9   0       60.51       67.69      6.60 o 
   5   9   0      132.03      148.67      9.20 o 
   6   9   0       14.56       11.71      4.48 o 
  -3  10   0        1.37       -2.91      3.38 o 
  -2  10   0       14.92       27.28      5.11 o 
  -1  10   0       50.71       43.95      5.50 o 
   0  10   0        0.35        0.94      3.22 o 
   1  10   0       15.33       11.74      3.07 o 
   2  10   0        2.72        0.68      2.06 o 
   3  10   0        1.55        3.02      2.08 o 
   4  10   0        0.15        5.03      3.77 o 
   5  10   0       68.28       83.89      7.94 o 
   0  11   0        6.30       10.54      4.60 o 
   1  11   0        0.17       -2.73      2.08 o 
   2  11   0        0.00       -2.21      2.36 o 
  -4 -10   1        1.23        1.26      3.77 o 
  -3 -10   1       14.70       12.22      2.64 o 
  -2 -10   1        3.53        0.37      2.91 o 
  -1 -10   1        7.35        8.78      2.49 o 
   0 -10   1        0.58       -1.98      1.85 o 
   1 -10   1        5.32        2.68      2.23 o 
   2 -10   1        5.11        6.29      3.70 o 
  -5  -9   1        1.51       -2.83      3.54 o 
  -4  -9   1       49.41       72.65      6.92 o 
  -3  -9   1       94.06      104.73      4.70 o 
  -2  -9   1        4.56        6.05      1.96 o 
  -1  -9   1        0.33       -2.27      1.67 o 
   0  -9   1        0.56        1.59      1.89 o 
   1  -9   1       27.09       22.25      4.32 o 
   2  -9   1       32.65       33.81      4.87 o 
   3  -9   1        0.11        0.24      3.07 o 
   4  -9   1        0.01       -0.39      3.14 o 
  -7  -8   1       14.36       12.11      4.56 o 
  -6  -8   1        1.13       -4.72      3.77 o 
  -5  -8   1       14.08        5.27      4.09 o 
  -4  -8   1       27.78       29.85      2.92 o 
  -3  -8   1      337.93      379.93      8.45 o 
  -2  -8   1       59.01       57.32      3.47 o 
  -1  -8   1       11.71       10.95      2.19 o 
   0  -8   1       11.65       11.31      2.18 o 
   1  -8   1       33.31       23.59      4.09 o 
   2  -8   1      131.24      119.51      7.08 o 
   3  -8   1        4.69        6.76      3.14 o 
   4  -8   1        0.02       -1.10      2.67 o 
   5  -8   1        2.36        1.34      3.07 o 
  -7  -7   1        0.41        1.65      3.85 o 
  -6  -7   1        5.62        2.52      3.70 o 
  -5  -7   1        7.32        1.18      3.46 o 
  -4  -7   1        1.76       -0.10      1.53 o 
  -3  -7   1       46.80       51.62      4.28 o 
  -2  -7   1        0.39        3.69      2.04 o 
  -1  -7   1        1.72       -2.74      1.89 o 
   0  -7   1        8.98        9.51      2.99 o 
   1  -7   1        0.03        0.16      2.59 o 
   2  -7   1       72.42       70.68      5.58 o 
   3  -7   1        0.92        1.42      2.75 o 
   4  -7   1        0.76       -1.97      2.75 o 
   5  -7   1        0.49        0.63      2.99 o 
   6  -7   1       13.91       14.15      4.01 o 
  -8  -6   1        0.10       -2.99      3.62 o 
  -7  -6   1       10.74       12.97      4.17 o 
  -6  -6   1        6.98        3.14      3.46 o 
  -5  -6   1       18.53       20.13      4.09 o 
  -4  -6   1       23.42       19.81      2.14 o 
  -3  -6   1       35.78       33.32      2.42 o 
  -2  -6   1       13.31       13.31      2.00 o 
  -1  -6   1       51.97       50.43      2.87 o 
   0  -6   1       38.40       41.59      3.70 o 
   1  -6   1       30.68       34.67      3.70 o 
   2  -6   1       87.88       90.97      5.27 o 
   3  -6   1        0.95        1.89      2.52 o 
   4  -6   1       43.16       52.52      4.95 o 
   5  -6   1       62.37       69.27      5.74 o 
   6  -6   1       25.62       22.01      4.64 o 
   7  -6   1        0.06       -4.72      3.14 o 
  -8  -5   1       19.51       19.11      4.40 o 
  -7  -5   1        3.19        5.58      3.62 o 
  -6  -5   1        5.52        5.82      3.38 o 
  -5  -5   1        0.25       -0.53      1.61 o 
  -4  -5   1       14.68       11.85      1.70 o 
  -3  -5   1        1.63        0.80      1.14 o 
  -2  -5   1       83.79       84.31      2.95 o 
  -1  -5   1      156.72      165.52      4.10 o 
   0  -5   1        0.00        0.31      1.65 o 
   1  -5   1       53.13       57.87      3.85 o 
   2  -5   1       43.26       39.15      3.62 o 
   3  -5   1       22.54       21.31      3.22 o 
   4  -5   1        0.85       -1.73      2.59 o 
   5  -5   1       42.36       50.00      5.03 o 
   6  -5   1       18.38       19.34      4.25 o 
   7  -5   1        0.87       -4.84      3.22 o 
  -9  -4   1      106.99      103.78      7.86 o 
  -8  -4   1      194.43      184.92      9.51 o 
  -7  -4   1       69.25       69.42      6.29 o 
  -6  -4   1        0.02       -3.30      2.75 o 
  -5  -4   1       74.44       80.46      3.66 o 
  -4  -4   1      839.93      838.28     18.36 o 
  -3  -4   1      644.42      643.83     15.80 o 
  -2  -4   1        7.17        7.58      1.57 o 
  -1  -4   1      146.61      129.06      3.28 o 
   0  -4   1     1180.08     1197.02     25.95 o 
   1  -4   1      826.13      876.16     19.66 o 
   2  -4   1       86.39       73.67      4.01 o 
   3  -4   1       23.46       29.25      3.14 o 
   4  -4   1       45.43       49.38      3.31 o 
   5  -4   1      140.41      141.44      7.23 o 
   6  -4   1      104.79      112.67      7.55 o 
   7  -4   1       11.73        8.18      3.93 o 
   8  -4   1        1.27       -4.80      3.30 o 
  -9  -3   1        8.89        8.81      4.48 o 
  -8  -3   1      231.60      216.13     10.06 o 
  -7  -3   1       49.62       57.71      5.66 o 
  -6  -3   1       16.30       16.35      3.54 o 
  -5  -3   1        0.23       -1.94      1.29 o 
  -4  -3   1      622.19      623.91     10.50 o 
  -3  -3   1      542.09      558.21      9.32 o 
  -2  -3   1        0.31        5.11      1.49 o 
  -1  -3   1     1295.07     1274.51     18.61 o 
   0  -3   1     1020.43     1090.96     23.19 o 
   1  -3   1     3739.74     3813.32     77.21 o 
   2  -3   1      146.19      123.36      4.64 o 
   3  -3   1       29.45       24.84      2.67 o 
   4  -3   1       10.51       11.79      2.44 o 
   5  -3   1        1.50        2.34      1.51 o 
   6  -3   1      121.81      133.11      7.70 o 
   7  -3   1        1.21        2.44      3.46 o 
   8  -3   1        0.07        6.68      4.01 o 
  -9  -2   1        7.56        6.13      4.17 o 
  -8  -2   1        5.98        6.60      4.09 o 
  -7  -2   1        0.35       -1.49      2.75 o 
  -6  -2   1        0.19        1.64      1.54 o 
  -5  -2   1        0.12        0.28      1.26 o 
  -4  -2   1        0.10       -0.75      1.00 o 
  -3  -2   1       42.93       44.54      1.94 o 
  -2  -2   1      434.18      416.40      6.77 o 
  -1  -2   1      566.97      535.27     10.18 o 
   0  -2   1      285.28      279.22      4.67 o 
   1  -2   1     1290.74     1128.77     23.59 o 
   2  -2   1      145.63      134.52      4.56 o 
   3  -2   1        6.42        6.21      1.65 o 
   4  -2   1       58.82       58.46      2.48 o 
   5  -2   1      171.54      151.18      4.04 o 
   6  -2   1       87.32       93.10      3.89 o 
   7  -2   1      273.98      287.68     11.48 o 
   8  -2   1       11.66       10.46      4.17 o 
   9  -2   1       22.90       22.72      5.03 o 
  -9  -1   1        5.84        4.48      4.09 o 
  -8  -1   1       22.37       23.90      4.72 o 
  -7  -1   1        2.88        1.81      2.99 o 
  -6  -1   1        6.46        5.74      1.76 o 
  -5  -1   1      343.78      361.91      7.23 o 
  -4  -1   1      147.99      138.98      4.32 o 
  -3  -1   1      208.42      242.13      4.73 o 
  -2  -1   1      594.87      669.85     13.41 o 
  -1  -1   1       34.19       28.11      1.19 o 
   0  -1   1       30.99       28.27      1.08 o 
   1  -1   1      199.68      189.32      4.80 o 
   2  -1   1      893.26      804.30     17.53 o 
   3  -1   1      173.24      174.55      4.95 o 
   4  -1   1        6.40        7.30      1.15 o 
   5  -1   1      284.94      303.19      6.12 o 
   6  -1   1        0.90       -2.35      1.57 o 
   7  -1   1        6.73        5.50      3.22 o 
   8  -1   1       24.16       29.01      4.80 o 
   9  -1   1        0.01        1.97      3.77 o 
  -9   0   1       41.71       40.33      5.50 o 
  -8   0   1       62.11       68.32      6.53 o 
  -7   0   1      189.10      188.77      9.04 o 
  -6   0   1      133.51      134.20      4.76 o 
  -5   0   1      249.76      253.86      5.82 o 
  -4   0   1       34.20       37.60      6.09 o 
  -3   0   1       36.35       38.64      1.92 o 
  -2   0   1      852.28      892.96     15.25 o 
  -1   0   1      941.08     1109.38     15.86 o 
   0   0   1      340.50      340.90      7.00 o 
   1   0   1     2959.16     2454.73     49.30 o 
   2   0   1      800.79      671.64     12.15 o 
   3   0   1        8.96        9.25      1.02 o 
   4   0   1       98.91       91.34      2.73 o 
   5   0   1       29.52       30.95      2.12 o 
   6   0   1       55.90       67.31      3.33 o 
   7   0   1        0.76        0.42      1.96 o 
   8   0   1        5.09       -0.55      3.22 o 
   9   0   1        5.87        9.20      4.09 o 
  -9   1   1       53.93       42.06      6.05 o 
  -8   1   1       80.34       74.30      6.68 o 
  -7   1   1      114.41      121.31      7.39 o 
  -6   1   1        1.26       -0.99      1.51 o 
  -5   1   1      677.18      702.05     16.55 o 
  -4   1   1      441.29      548.10      9.54 o 
  -3   1   1       48.29       56.55      2.23 o 
  -2   1   1       31.60       35.15      3.50 o 
  -1   1   1      311.96      413.65     19.07 o 
   0   1   1      746.43      723.60     10.34 o 
   1   1   1      617.40      550.54      8.00 o 
   2   1   1     7867.13     7862.19    157.01 o 
   3   1   1       42.61       39.71      1.83 o 
   4   1   1      457.87      436.49      8.84 o 
   5   1   1       98.79       99.44      6.37 o 
   6   1   1      499.98      542.84      9.95 o 
   7   1   1      174.61      176.43      5.27 o 
   8   1   1       34.34       26.10      4.72 o 
   9   1   1       10.17       11.95      4.48 o 
  -9   2   1       10.13        6.37      4.40 o 
  -8   2   1       26.63       26.73      5.11 o 
  -7   2   1       41.57       43.87      5.42 o 
  -6   2   1       15.08       19.81      3.85 o 
  -5   2   1        0.72       -1.14      2.59 o 
  -4   2   1      154.49      168.18      4.38 o 
  -3   2   1      294.99      332.46      6.28 o 
  -2   2   1      884.30      914.32     17.14 o 
  -1   2   1      702.90      680.79     10.33 o 
   0   2   1        7.33        8.48      2.00 o 
   1   2   1     1063.62      907.30     13.13 o 
   2   2   1       82.47       78.99      2.28 o 
   3   2   1      397.04      390.45      6.73 o 
   4   2   1      351.51      327.44      9.87 o 
   5   2   1      487.51      492.14      8.95 o 
   6   2   1        1.26        1.63      1.75 o 
   7   2   1        1.96        2.58      3.03 o 
   8   2   1        0.06        1.75      2.16 o 
   9   2   1       21.24       27.52      5.03 o 
  -8   3   1       36.28       42.53      6.05 o 
  -7   3   1       14.54       17.38      4.32 o 
  -6   3   1       34.39       45.21      5.19 o 
  -5   3   1      144.78      152.84      7.47 o 
  -4   3   1       29.98       26.73      3.22 o 
  -3   3   1       60.47       75.63      4.32 o 
  -2   3   1       29.85       30.08      1.86 o 
  -1   3   1       23.14       24.29      2.36 o 
   0   3   1      692.66      678.04     15.02 o 
   1   3   1       94.15       82.79      3.38 o 
   2   3   1      403.16      455.94      7.61 o 
   3   3   1      240.40      229.19      4.77 o 
   4   3   1        5.47        6.54      1.49 o 
   5   3   1        4.15        4.04      1.58 o 
   6   3   1        0.72       -0.20      1.83 o 
   7   3   1        1.06        1.57      2.00 o 
   8   3   1       32.87       25.47      4.72 o 
   9   3   1       13.10       10.38      4.40 o 
  -8   4   1        3.09        3.14      3.77 o 
  -7   4   1        0.70       -2.67      2.91 o 
  -6   4   1       50.59       54.41      5.66 o 
  -5   4   1      197.03      185.63      8.26 o 
  -4   4   1      115.11      109.99      5.98 o 
  -3   4   1       11.70        9.36      2.52 o 
  -2   4   1      164.22      171.00      6.13 o 
  -1   4   1      529.84      481.17     11.79 o 
   0   4   1      104.30       93.64      4.01 o 
   1   4   1      125.22      111.88      4.32 o 
   2   4   1       12.34       11.24      1.89 o 
   3   4   1        0.80        1.14      0.83 o 
   4   4   1       30.32       27.54      1.52 o 
   5   4   1        0.01        1.65      2.59 o 
   6   4   1        0.49       -3.46      2.67 o 
   7   4   1       16.16       13.76      3.85 o 
   8   4   1        4.57        4.09      3.62 o 
   9   4   1        0.11       -1.57      3.46 o 
  -7   5   1       23.10       25.63      4.87 o 
  -6   5   1        3.23        5.50      3.07 o 
  -5   5   1        1.43        1.56      2.52 o 
  -4   5   1      389.97      392.79     12.27 o 
  -3   5   1      282.92      281.62      9.28 o 
  -2   5   1      322.72      310.01      9.36 o 
  -1   5   1        0.02        0.31      1.57 o 
   0   5   1      372.60      377.31     10.22 o 
   1   5   1      505.94      532.43     13.21 o 
   2   5   1       91.41      100.48      4.87 o 
   3   5   1       10.21        8.98      2.16 o 
   4   5   1        5.72        2.96      1.00 o 
   5   5   1      317.75      358.36     11.71 o 
   6   5   1      120.94      122.02      7.47 o 
   7   5   1       10.95       11.64      4.09 o 
   8   5   1        3.13        7.47      3.93 o 
   9   5   1       51.27       47.25      6.21 o 
  -7   6   1       17.33       29.01      5.35 o 
  -6   6   1       54.11       71.94      6.53 o 
  -5   6   1      106.88       99.22      6.60 o 
  -4   6   1        8.27       12.03      3.54 o 
  -3   6   1      249.59      227.14      8.73 o 
  -2   6   1        1.69        4.25      2.36 o 
  -1   6   1       28.51       23.11      2.99 o 
   0   6   1        4.21        4.40      2.04 o 
   1   6   1      946.70      959.74     22.25 o 
   2   6   1      546.64      533.92     14.15 o 
   3   6   1      147.52      136.73      6.41 o 
   4   6   1       45.39       38.45      2.24 o 
   5   6   1      105.07      111.09      6.84 o 
   6   6   1      120.69      119.82      7.55 o 
   7   6   1        5.44        7.55      3.70 o 
   8   6   1        6.48        8.18      4.25 o 
  -6   7   1       10.18        4.32      3.46 o 
  -5   7   1       21.14       19.58      4.17 o 
  -4   7   1        7.31        3.46      3.14 o 
  -3   7   1        0.79       -3.89      2.59 o 
  -2   7   1       56.70       50.16      4.64 o 
  -1   7   1        0.99        1.97      2.52 o 
   0   7   1       91.30       93.09      5.58 o 
   1   7   1        0.01        0.39      2.28 o 
   2   7   1        4.53        4.40      2.59 o 
   3   7   1       15.31       12.66      1.80 o 
   4   7   1        4.24        8.88      3.22 o 
   5   7   1        6.19        2.67      3.07 o 
   6   7   1        0.99        1.10      3.46 o 
   7   7   1       13.31       14.15      4.40 o 
   8   7   1        0.68       -5.19      3.46 o 
  -5   8   1        1.83       -2.83      2.75 o 
  -4   8   1       18.08       15.10      3.85 o 
  -3   8   1       12.25       10.38      3.38 o 
  -2   8   1        0.02        3.07      2.99 o 
  -1   8   1        0.38       -3.54      2.75 o 
   0   8   1        0.47       -2.91      2.52 o 
   1   8   1       11.81       12.19      3.22 o 
   2   8   1       53.67       58.34      5.35 o 
   3   8   1       10.57        9.50      4.28 o 
   4   8   1       42.06       36.95      4.56 o 
   5   8   1       28.16       22.01      4.25 o 
   6   8   1       48.89       37.90      5.58 o 
   7   8   1        0.23        1.81      4.17 o 
  -4   9   1        3.53       -1.10      2.99 o 
  -3   9   1        2.76       -0.08      3.22 o 
  -2   9   1        0.01       -4.25      2.83 o 
  -1   9   1        0.12        2.20      3.22 o 
   0   9   1        0.29       -0.31      2.91 o 
   1   9   1       10.75        9.28      3.54 o 
   2   9   1        0.36       -2.99      2.91 o 
   3   9   1        0.75        1.53      1.77 o 
   4   9   1       11.56       12.42      3.70 o 
   5   9   1       23.46       21.23      4.87 o 
   6   9   1        0.41        1.89      3.93 o 
  -3  10   1        0.88        1.02      3.30 o 
  -2  10   1        3.07        7.00      3.70 o 
  -1  10   1        3.44        2.44      3.38 o 
   0  10   1      132.15      136.96      7.94 o 
   1  10   1        8.91        6.13      3.54 o 
   2  10   1        0.58        0.43      1.89 o 
   3  10   1        0.19       -1.65      1.88 o 
   4  10   1       66.17       73.75      6.92 o 
   5  10   1       29.90       28.30      5.19 o 
  -1  11   1        6.57        6.45      3.85 o 
   0  11   1        5.49       -0.63      3.54 o 
   1  11   1       10.59        8.10      4.17 o 
   2  11   1        0.03       -2.37      1.98 o 
   3  11   1        1.19       -3.46      3.38 o 
  -3 -10   2        1.36        3.56      2.38 o 
  -2 -10   2        0.02        0.49      2.26 o 
  -1 -10   2        0.57       -1.84      2.09 o 
   0 -10   2        1.16       -1.29      2.23 o 
   1 -10   2        0.01        1.07      2.29 o 
  -5  -9   2       10.14        8.81      4.48 o 
  -4  -9   2       16.67       14.35      2.56 o 
  -3  -9   2       19.56       22.55      3.11 o 
  -2  -9   2        3.96        4.80      2.28 o 
  -1  -9   2        6.13        3.29      2.13 o 
   0  -9   2        1.86        1.02      2.06 o 
   1  -9   2        1.68        1.00      1.98 o 
   2  -9   2        0.05       -0.82      1.94 o 
   3  -9   2        0.00       -3.77      2.91 o 
  -6  -8   2        0.51        6.68      4.17 o 
  -5  -8   2       12.07       12.97      4.25 o 
  -4  -8   2       57.60       55.09      6.92 o 
  -3  -8   2       56.94       60.57     11.12 o 
  -2  -8   2        4.53        3.81      2.05 o 
  -1  -8   2        8.16       14.37      2.30 o 
   0  -8   2       14.85       15.85      2.41 o 
   1  -8   2       14.09       10.19      2.23 o 
   2  -8   2       38.02       45.44      5.03 o 
   3  -8   2        9.40        8.41      3.30 o 
   4  -8   2        1.86        2.67      2.99 o 
   5  -8   2        2.80       -1.81      2.75 o 
  -7  -7   2       16.37       22.64      5.35 o 
  -6  -7   2       10.50       17.30      4.40 o 
  -5  -7   2       10.89        6.76      3.85 o 
  -4  -7   2        4.20       -0.34      1.93 o 
  -3  -7   2      431.72      457.25     11.48 o 
  -2  -7   2       73.90       93.04      5.78 o 
  -1  -7   2        0.39        0.70      3.77 o 
   0  -7   2        5.62        2.22      2.44 o 
   1  -7   2        0.45       -2.63      4.68 o 
   2  -7   2        3.13        1.02      2.91 o 
   3  -7   2       26.89       31.68      4.09 o 
   4  -7   2        1.75       -1.18      2.52 o 
   5  -7   2        1.42        0.47      2.75 o 
   6  -7   2        5.96       -0.63      3.14 o 
  -7  -6   2        5.53        2.83      3.77 o 
  -6  -6   2        1.94        3.22      3.38 o 
  -5  -6   2        8.99        7.49      1.96 o 
  -4  -6   2       22.99       21.24      3.07 o 
  -3  -6   2        0.79       -0.13      1.61 o 
  -2  -6   2        2.74        1.85      2.40 o 
  -1  -6   2        0.01        0.06      1.49 o 
   0  -6   2       37.97       45.05      2.87 o 
   1  -6   2        8.90        6.82      2.04 o 
   2  -6   2       53.40       58.49      4.80 o 
   3  -6   2      124.32      126.19      6.29 o 
   4  -6   2       20.73       24.53      3.85 o 
   5  -6   2       58.45       60.70      5.58 o 
   6  -6   2       14.54       13.99      3.85 o 
   7  -6   2       32.21       49.37      6.13 o 
  -8  -5   2        3.63        4.64      3.77 o 
  -7  -5   2        0.11        1.97      3.38 o 
  -6  -5   2        0.41       -1.34      3.07 o 
  -5  -5   2        2.22        1.90      1.69 o 
  -4  -5   2        4.95        4.04      2.48 o 
  -3  -5   2       17.50       19.11      1.96 o 
  -2  -5   2        1.54        0.98      1.26 o 
  -1  -5   2       32.60       32.67      2.19 o 
   0  -5   2      241.74      259.58      7.47 o 
   1  -5   2        0.76        2.75      2.04 o 
   2  -5   2        3.33        3.93      2.20 o 
   3  -5   2       96.36      100.48      5.50 o 
   4  -5   2       12.56       13.76      3.22 o 
   5  -5   2        5.87        8.88      3.14 o 
   6  -5   2        0.01        1.81      3.07 o 
   7  -5   2       16.34       21.78      4.64 o 
  -8  -4   2       73.35       69.82      6.84 o 
  -7  -4   2        8.62       11.32      3.93 o 
  -6  -4   2        3.34        5.50      3.30 o 
  -5  -4   2       14.60       15.18      2.56 o 
  -4  -4   2       18.00       14.61      1.94 o 
  -3  -4   2      433.80      411.01     13.56 o 
  -2  -4   2      176.03      174.05      4.16 o 
  -1  -4   2       57.24       67.71      4.91 o 
   0  -4   2       84.97       98.12      2.94 o 
   1  -4   2      191.08      218.96      6.76 o 
   2  -4   2       35.46       33.41      2.91 o 
   3  -4   2        1.68        0.39      1.97 o 
   4  -4   2        3.49        3.07      2.67 o 
   5  -4   2       32.74       34.04      4.09 o 
   6  -4   2       38.26       32.55      4.72 o 
   7  -4   2       47.63       54.96      5.90 o 
   8  -4   2        5.45        3.07      3.77 o 
  -8  -3   2      114.65      122.73      7.94 o 
  -7  -3   2       28.86       35.62      4.87 o 
  -6  -3   2       43.55       43.90      3.08 o 
  -5  -3   2        3.28        2.62      1.60 o 
  -4  -3   2        2.62        0.91      1.32 o 
  -3  -3   2       18.31       20.84      1.70 o 
  -2  -3   2     1178.26     1144.26     17.19 o 
  -1  -3   2       17.29       13.75      1.34 o 
   0  -3   2       15.72       18.05      1.28 o 
   1  -3   2      744.32      748.77     11.59 o 
   2  -3   2      899.32      936.15     20.68 o 
   3  -3   2       40.19       48.82      3.54 o 
   4  -3   2       17.73       19.89      2.83 o 
   5  -3   2       21.15       18.79      3.30 o 
   6  -3   2      675.01      715.07     19.54 o 
   7  -3   2      414.11      429.90     14.55 o 
   8  -3   2        6.76        8.65      4.17 o 
  -9  -2   2        0.10       -0.86      3.70 o 
  -8  -2   2       43.24       38.37      5.82 o 
  -7  -2   2      307.84      291.92     11.24 o 
  -6  -2   2       51.91       50.43      5.70 o 
  -5  -2   2        7.05        7.45      1.70 o 
  -4  -2   2       24.33       23.05      1.96 o 
  -3  -2   2      157.64      166.10      4.03 o 
  -2  -2   2      644.28      707.94     13.17 o 
  -1  -2   2     1431.44     1460.24     32.67 o 
   0  -2   2     7623.38     7615.73    105.12 o 
   1  -2   2     1042.38      969.38     14.26 o 
   2  -2   2       70.43       71.75      3.42 o 
   3  -2   2      572.74      568.83     13.76 o 
   4  -2   2      171.94      165.26      6.60 o 
   5  -2   2       42.63       39.36      2.59 o 
   6  -2   2        3.39        3.82      2.83 o 
   7  -2   2      614.21      668.36     19.18 o 
   8  -2   2       69.59       71.55      6.84 o 
   9  -2   2        4.69        3.62      4.32 o 
  -9  -1   2        4.45        1.89      3.93 o 
  -8  -1   2        3.97       -2.75      3.54 o 
  -7  -1   2       31.53       27.83      4.80 o 
  -6  -1   2        7.13        8.16      2.91 o 
  -5  -1   2       12.40       14.35      3.54 o 
  -4  -1   2       32.12       31.52      2.15 o 
  -3  -1   2      438.86      460.06      8.02 o 
  -2  -1   2       69.09       74.06      2.35 o 
  -1  -1   2     2037.85     2148.34     38.52 o 
   0  -1   2       11.30        9.81      0.79 o 
   1  -1   2       92.94       78.63      1.86 o 
   2  -1   2       30.69       24.37      2.12 o 
   3  -1   2       72.75       63.21      3.46 o 
   4  -1   2      471.55      450.34      7.90 o 
   5  -1   2        0.10        1.15      1.35 o 
   6  -1   2      200.26      180.89      4.91 o 
   7  -1   2       88.44       91.60      9.28 o 
   8  -1   2        1.06        3.30      3.54 o 
   9  -1   2        0.43        3.62      4.01 o 
  -9   0   2       61.14       59.05      6.60 o 
  -8   0   2        2.21       -0.39      3.70 o 
  -7   0   2       12.81       11.68      2.31 o 
  -6   0   2      358.96      348.95      7.85 o 
  -5   0   2      239.31      222.58      8.73 o 
  -4   0   2       74.04       76.05      3.02 o 
  -3   0   2       38.31       38.54      2.13 o 
  -2   0   2        0.27        0.80      0.80 o 
  -1   0   2      226.70      278.38     12.46 o 
   0   0   2      203.97      199.94      4.95 o 
   1   0   2     1919.27     1667.14     49.81 o 
   2   0   2      459.13      392.47      7.93 o 
   3   0   2      683.65      675.98     10.53 o 
   4   0   2       59.40       59.31      2.39 o 
   5   0   2        6.28        8.59      1.59 o 
   6   0   2       30.71       29.89      2.58 o 
   7   0   2       88.63       90.45      4.02 o 
   8   0   2       33.59       34.59      5.03 o 
   9   0   2        2.26       -1.34      3.62 o 
  -9   1   2        5.20        6.60      4.17 o 
  -8   1   2       53.68       52.76      6.21 o 
  -7   1   2      237.98      227.50      6.41 o 
  -6   1   2       45.80       47.40      3.21 o 
  -5   1   2       54.14       55.07      3.22 o 
  -4   1   2      452.97      521.44      9.41 o 
  -3   1   2       21.05       21.69      1.63 o 
  -2   1   2      515.41      550.68     17.73 o 
  -1   1   2       33.50       32.16      1.58 o 
   0   1   2     2018.47     1904.31     35.10 o 
   1   1   2     5331.05     4694.07     52.10 o 
   2   1   2     1740.91     1556.12     17.74 o 
   3   1   2       36.42       42.25      1.14 o 
   4   1   2       50.38       45.86      2.26 o 
   5   1   2       16.43       20.53      1.98 o 
   6   1   2       51.70       57.02      3.17 o 
   7   1   2        0.04       -1.38      2.59 o 
   8   1   2        3.40       -0.22      2.17 o 
   9   1   2        0.05       -2.67      3.54 o 
  -8   2   2       14.51        8.33      4.17 o 
  -7   2   2      299.23      290.29     14.11 o 
  -6   2   2       53.79       61.84      3.70 o 
  -5   2   2        8.47        8.38      2.12 o 
  -4   2   2       73.43       73.86      3.19 o 
  -3   2   2     5001.67     5917.63     82.99 o 
  -2   2   2       16.91       22.13      1.47 o 
  -1   2   2       72.23       71.47      2.99 o 
   0   2   2      338.44      339.64      4.39 o 
   3   2   2      219.69      221.40      6.05 o 
   4   2   2       45.11       44.63      2.99 o 
   5   2   2        1.94        0.34      1.39 o 
   6   2   2       51.27       49.02      3.04 o 
   7   2   2       20.50       27.83      2.84 o 
   8   2   2        1.84        0.07      2.22 o 
   9   2   2        2.19        0.55      3.54 o 
  -8   3   2        7.75        7.78      4.25 o 
  -7   3   2       23.18       22.09      4.56 o 
  -6   3   2        7.57        6.60      3.30 o 
  -5   3   2       34.38       45.10      2.98 o 
  -4   3   2       91.58       92.20      4.01 o 
  -3   3   2       34.79       33.83      2.16 o 
  -2   3   2       79.67       80.03      3.58 o 
  -1   3   2        0.39        1.28      0.80 o 
   0   3   2      100.52       98.40      1.99 o 
   1   3   2        7.45        9.21      0.72 o 
   2   3   2     1433.92     1369.58     26.61 o 
   3   3   2     1631.21     1495.89     39.27 o 
   4   3   2      352.15      373.41      7.14 o 
   5   3   2       20.01       20.69      2.16 o 
   6   3   2       13.72       18.54      2.41 o 
   7   3   2       18.95       18.26      2.61 o 
   8   3   2       32.14       35.85      3.33 o 
   9   3   2        0.91        0.08      3.62 o 
  -8   4   2        1.33        3.38      3.93 o 
  -7   4   2        1.22       -2.99      3.14 o 
  -6   4   2        0.03       -0.39      2.59 o 
  -5   4   2       33.69       34.44      4.17 o 
  -4   4   2       23.10       23.27      3.30 o 
  -3   4   2        0.27       -1.26      1.97 o 
  -2   4   2      297.42      322.74      6.36 o 
  -1   4   2       69.91       62.50      3.54 o 
   0   4   2      136.86      129.18      4.72 o 
   1   4   2      883.90      886.78     19.66 o 
   2   4   2      460.60      461.50      7.92 o 
   3   4   2      312.81      275.84      5.67 o 
   4   4   2        8.68        4.84      1.97 o 
   5   4   2      122.65      124.73      6.76 o 
   6   4   2       19.25       17.84      3.46 o 
   7   4   2       11.72       12.93      4.84 o 
   8   4   2       52.81       52.99      3.97 o 
   9   4   2        1.86        1.49      3.93 o 
  -7   5   2        0.67        3.46      3.62 o 
  -6   5   2      118.72      113.53      7.39 o 
  -5   5   2        0.32        0.94      2.44 o 
  -4   5   2        5.29        5.82      3.22 o 
  -3   5   2      125.48      109.83      5.82 o 
  -2   5   2      127.58      114.16      5.50 o 
  -1   5   2       37.78       37.11      3.54 o 
   0   5   2       25.75       21.62      2.52 o 
   1   5   2       10.56        8.10      1.89 o 
   2   5   2       41.05       37.11      3.46 o 
   3   5   2       19.26       19.34      2.67 o 
   4   5   2        1.23       -0.21      1.73 o 
   5   5   2      129.69      125.37      4.66 o 
   6   5   2        0.88        6.53      3.30 o 
   7   5   2       23.78       24.92      4.56 o 
   8   5   2       21.78       20.52      4.87 o 
   9   5   2        0.78       -3.85      3.46 o 
  -7   6   2        0.18        7.39      4.17 o 
  -6   6   2        2.26        6.76      3.93 o 
  -5   6   2       26.74       20.91      4.09 o 
  -4   6   2      583.35      536.75     15.57 o 
  -3   6   2      380.05      382.18     12.11 o 
  -2   6   2       83.49       80.19      5.11 o 
  -1   6   2        9.37       11.01      2.44 o 
   0   6   2        1.12        0.71      1.89 o 
   1   6   2      356.07      370.70     10.54 o 
   2   6   2       91.10       80.90      5.03 o 
   3   6   2        3.55        3.30      2.44 o 
   4   6   2        0.00       -0.08      2.67 o 
   5   6   2        0.03        1.73      2.99 o 
   6   6   2        3.39        1.18      3.14 o 
   7   6   2        0.77       -4.95      3.30 o 
   8   6   2       24.70       28.70      5.42 o 
   9   6   2        4.92       -3.62      3.77 o 
  -6   7   2        0.00        1.73      3.85 o 
  -5   7   2        2.47        2.36      3.07 o 
  -4   7   2      129.30      128.08      7.55 o 
  -3   7   2     1161.92     1204.57     28.78 o 
  -2   7   2       74.91       78.62      5.82 o 
  -1   7   2        0.48       -1.18      2.44 o 
   0   7   2        2.14        0.94      2.28 o 
   1   7   2       23.20       16.75      2.99 o 
   2   7   2      269.35      285.40      9.67 o 
   3   7   2        0.53        0.39      2.67 o 
   4   7   2        2.12        2.67      2.91 o 
   5   7   2        0.95       -1.97      2.91 o 
   6   7   2        8.37        2.67      3.46 o 
   7   7   2        0.09        3.38      3.70 o 
   8   7   2        5.87        3.14      4.09 o 
  -5   8   2        0.87       -0.63      3.46 o 
  -4   8   2        0.05       -1.73      2.83 o 
  -3   8   2        7.99        7.63      3.22 o 
  -2   8   2      167.01      146.32      7.70 o 
  -1   8   2       81.72       65.96      5.98 o 
   0   8   2       10.61        7.39      3.22 o 
   1   8   2        1.74        1.18      2.83 o 
   2   8   2        1.49        2.99      2.75 o 
   3   8   2       68.31       70.29      5.82 o 
   4   8   2        1.27        1.97      2.91 o 
   5   8   2       69.60       92.22      6.68 o 
   6   8   2       41.65       40.57      5.66 o 
   7   8   2       39.17       44.58      6.21 o 
  -4   9   2        0.84       -1.65      3.30 o 
  -3   9   2        0.00        1.02      3.22 o 
  -2   9   2       34.68       30.66      4.64 o 
  -1   9   2        0.40       -2.75      3.07 o 
   0   9   2        5.15        3.85      3.22 o 
   1   9   2        1.12       -1.57      2.83 o 
   2   9   2        3.70        3.62      3.07 o 
   3   9   2        0.00       -2.59      2.75 o 
   4   9   2       32.73       31.53      4.64 o 
   5   9   2       51.57       54.80      6.05 o 
   6   9   2        1.13        3.14      4.01 o 
   7   9   2        5.07        8.33      4.48 o 
  -3  10   2        1.08        3.62      3.46 o 
  -2  10   2       31.21       27.75      5.03 o 
  -1  10   2       14.16       11.64      3.85 o 
   0  10   2        9.24       10.69      3.70 o 
   1  10   2        0.02       -3.54      2.75 o 
   2  10   2        0.02        0.63      3.14 o 
   3  10   2        8.39        5.82      3.54 o 
   4  10   2        3.64       -1.10      3.30 o 
   5  10   2        0.05       -0.47      3.70 o 
   6  10   2        0.83        0.86      4.01 o 
  -1  11   2       23.33       27.99      5.35 o 
   0  11   2        0.36       -1.26      3.30 o 
   1  11   2        2.53        6.29      3.85 o 
   2  11   2       14.58       12.58      4.17 o 
   3  11   2       11.52        9.98      4.17 o 
   4  11   2        0.64       -1.49      3.70 o 
  -4  -9   3        2.02        1.44      3.50 o 
  -3  -9   3        0.13       -1.07      2.03 o 
  -2  -9   3        7.34        3.50      2.37 o 
  -1  -9   3        1.37        0.39      2.13 o 
   0  -9   3        0.73       -0.57      2.09 o 
   1  -9   3        5.45       10.67      2.52 o 
   2  -9   3        0.32        1.61      2.75 o 
   3  -9   3        0.63        2.45      2.21 o 
  -5  -8   3        0.36       -0.08      3.62 o 
  -4  -8   3        1.60        2.57      2.25 o 
  -3  -8   3        3.26        2.48      4.13 o 
  -2  -8   3        3.58        5.71      2.18 o 
  -1  -8   3       31.36       38.25      3.25 o 
   0  -8   3        2.73        2.72      1.99 o 
   1  -8   3        0.80        2.60      2.71 o 
   2  -8   3       22.43       27.02      2.94 o 
   3  -8   3        2.53        4.09      2.15 o 
   4  -8   3        5.38        5.77      2.87 o 
  -6  -7   3        2.89        4.01      3.85 o 
  -5  -7   3        2.98       -0.55      3.38 o 
  -4  -7   3        5.57        1.02      1.91 o 
  -3  -7   3        3.62       -2.31      1.71 o 
  -2  -7   3      215.36      244.68      6.64 o 
  -1  -7   3      241.78      275.77      9.98 o 
   0  -7   3       11.58        6.15      1.91 o 
   1  -7   3        8.89        8.60      2.00 o 
   2  -7   3        7.20        3.31      1.81 o 
   3  -7   3       83.27       83.39      4.05 o 
   4  -7   3        1.45       -0.94      2.52 o 
   5  -7   3        5.48        4.56      3.14 o 
  -7  -6   3        0.97        5.50      3.85 o 
  -6  -6   3        5.14        2.83      3.54 o 
  -5  -6   3        0.19        0.98      1.83 o 
  -4  -6   3       14.32       11.05      2.24 o 
  -3  -6   3        0.79       -5.84      4.13 o 
  -2  -6   3      152.49      166.30      5.27 o 
  -1  -6   3      889.96      970.67     16.20 o 
   0  -6   3       18.31       16.56      2.22 o 
   1  -6   3        1.40       -1.46      1.58 o 
   2  -6   3        1.32        0.41      1.60 o 
   3  -6   3       71.72       54.98      3.62 o 
   4  -6   3       73.67       58.97      5.03 o 
   5  -6   3        1.25        2.75      2.99 o 
   6  -6   3        8.24        6.60      3.30 o 
  -7  -5   3        0.65       -2.99      3.22 o 
  -6  -5   3        2.40        7.70      3.46 o 
  -5  -5   3        1.62       -0.40      2.28 o 
  -4  -5   3       34.46       36.40      2.81 o 
  -3  -5   3        1.23       -1.90      1.48 o 
  -2  -5   3        1.68        1.20      1.97 o 
  -1  -5   3      191.63      204.54      5.19 o 
   0  -5   3       53.28       56.75      3.07 o 
   1  -5   3      210.09      235.14      6.76 o 
   2  -5   3       65.34       66.42      4.84 o 
   3  -5   3        0.55        1.65      2.28 o 
   4  -5   3        2.03       -1.97      2.36 o 
   5  -5   3       55.91       58.18      5.19 o 
   6  -5   3        5.39        5.11      3.14 o 
   7  -5   3        0.43        1.89      3.22 o 
  -8  -4   3        8.60        5.66      3.77 o 
  -7  -4   3       40.73       35.54      5.03 o 
  -6  -4   3       15.29       17.95      6.29 o 
  -5  -4   3        0.45        2.04      1.78 o 
  -4  -4   3       57.14       51.19      2.98 o 
  -3  -4   3       34.70       38.26      2.52 o 
  -2  -4   3       90.07       90.23      3.19 o 
  -1  -4   3       50.18       52.69      2.58 o 
   0  -4   3      160.35      156.24      3.95 o 
   1  -4   3      217.07      236.02      5.09 o 
   2  -4   3       49.71       46.56      4.64 o 
   3  -4   3       27.25       35.46      3.46 o 
   4  -4   3        2.10        2.67      2.28 o 
   5  -4   3       17.48       14.62      3.14 o 
   6  -4   3       14.51       12.34      3.46 o 
   7  -4   3      100.45      102.21      7.39 o 
   8  -4   3        1.70       -2.91      3.54 o 
  -8  -3   3       21.26       18.55      4.72 o 
  -7  -3   3       24.26       22.41      4.48 o 
  -6  -3   3        1.23        2.30      1.81 o 
  -5  -3   3       41.86       45.08      3.02 o 
  -4  -3   3       88.49       93.76      3.62 o 
  -3  -3   3        0.16        1.93      2.00 o 
  -2  -3   3        0.01       -1.38      0.94 o 
  -1  -3   3      134.06      139.32      3.39 o 
   0  -3   3      762.75      816.54     12.70 o 
   1  -3   3       16.81       14.74      1.42 o 
   2  -3   3      107.16      109.36      3.06 o 
   3  -3   3        6.57        6.10      1.32 o 
   4  -3   3        2.41        3.93      2.04 o 
   5  -3   3       31.43       31.76      3.77 o 
   6  -3   3       18.82       18.78      2.36 o 
   7  -3   3        4.36        0.71      3.22 o 
   8  -3   3        7.85        1.81      3.85 o 
  -8  -2   3       23.28       20.05      4.64 o 
  -7  -2   3      661.29      679.76     19.50 o 
  -6  -2   3      952.38      931.06     18.52 o 
  -5  -2   3        1.26        2.05      1.61 o 
  -4  -2   3       10.48       10.21      2.00 o 
  -3  -2   3       27.00       38.60      2.25 o 
  -2  -2   3     1757.65     1970.02     28.56 o 
  -1  -2   3       64.91       74.89      4.56 o 
   0  -2   3      133.38      130.91      2.93 o 
   1  -2   3      210.66      181.58      3.63 o 
   2  -2   3     1930.30     1963.14     28.20 o 
   3  -2   3       56.13       53.32      2.25 o 
   4  -2   3        7.10        7.47      2.20 o 
   5  -2   3        0.86        0.09      1.52 o 
   6  -2   3        9.27       10.55      2.95 o 
   7  -2   3       45.76       53.25      6.64 o 
   8  -2   3       94.73      106.53      8.18 o 
   9  -2   3       27.31       31.61      5.74 o 
  -8  -1   3        0.05       -2.67      3.54 o 
  -7  -1   3      235.62      228.79      6.87 o 
  -6  -1   3      203.68      208.32      6.21 o 
  -5  -1   3       38.02       44.62      3.07 o 
  -4  -1   3       11.12       10.60      1.68 o 
  -3  -1   3        9.03        7.39      1.35 o 
  -2  -1   3       12.09       17.10      1.45 o 
  -1  -1   3     3368.56     3798.20     55.55 o 
   0  -1   3      840.10      894.01     18.71 o 
   1  -1   3      753.58      742.33     11.03 o 
   2  -1   3        2.13        0.05      1.18 o 
   3  -1   3      946.67      910.05     13.80 o 
   4  -1   3       40.29       40.00      2.36 o 
   5  -1   3       32.96       31.22      2.32 o 
   6  -1   3        0.59       -1.31      1.60 o 
   7  -1   3        1.15        1.54      4.25 o 
   8  -1   3       59.01       63.61      6.37 o 
   9  -1   3        6.40        7.78      4.48 o 
  -8   0   3        0.19        4.72      3.77 o 
  -7   0   3       11.97       11.13      2.66 o 
  -6   0   3        3.72        2.28      2.99 o 
  -5   0   3        6.72       10.33      2.00 o 
  -4   0   3       49.36       52.07      4.17 o 
  -3   0   3      237.27      275.35      5.74 o 
  -2   0   3      332.78      400.52      7.09 o 
  -1   0   3       27.07       31.75      1.63 o 
   0   0   3       72.68       67.46      2.91 o 
   1   0   3        0.52        1.10      0.86 o 
   2   0   3      162.00      132.59      2.78 o 
   3   0   3      242.16      222.54      3.47 o 
   4   0   3      184.76      167.75      3.08 o 
   5   0   3      274.89      264.16      5.85 o 
   6   0   3        0.31        1.83      2.28 o 
   7   0   3        0.02       -2.78      2.48 o 
   8   0   3       22.76       15.73      2.88 o 
   9   0   3       72.70       91.20      7.55 o 
  -8   1   3       13.46       12.97      4.32 o 
  -7   1   3       50.02       47.61      3.81 o 
  -6   1   3        9.52       11.27      3.14 o 
  -5   1   3      242.02      243.65      6.20 o 
  -4   1   3       45.86       45.95      3.26 o 
  -3   1   3      281.09      328.81      6.50 o 
  -2   1   3       91.81       98.56      2.92 o 
  -1   1   3      231.84      274.59      5.27 o 
   0   1   3      993.70     1037.65     15.06 o 
   1   1   3      539.41      463.01      5.78 o 
   2   1   3      679.73      643.48      9.65 o 
   3   1   3      303.09      266.23      5.79 o 
   4   1   3       28.36       32.28      1.30 o 
   5   1   3        5.52        5.58      1.22 o 
   6   1   3       15.18       17.03      2.33 o 
   7   1   3        1.32        0.33      2.00 o 
   8   1   3       10.89        8.36      2.56 o 
   9   1   3        3.83       12.58      4.48 o 
  -8   2   3        0.00        0.39      2.14 o 
  -7   2   3        0.82        2.00      1.96 o 
  -6   2   3       12.44       12.86      2.27 o 
  -5   2   3      289.02      317.93     11.05 o 
  -4   2   3       35.14       41.66      2.71 o 
  -3   2   3        8.91       17.23      2.63 o 
  -2   2   3      173.83      205.76      4.50 o 
  -1   2   3      424.39      427.08      6.60 o 
   0   2   3       65.54       61.29      1.47 o 
   1   2   3       11.98        9.67      0.69 o 
   2   2   3        0.04        3.08      1.26 o 
   3   2   3      413.13      397.51      6.91 o 
   4   2   3       17.20       17.91      1.78 o 
   5   2   3        0.90       -1.08      1.58 o 
   6   2   3        6.62        3.46      1.89 o 
   7   2   3        0.02       -0.08      3.89 o 
   8   2   3        3.89        2.04      3.14 o 
   9   2   3       14.47       10.86      4.52 o 
  -8   3   3        0.99       -3.77      3.70 o 
  -7   3   3      218.10      171.68      5.97 o 
  -6   3   3      130.50      134.16      5.13 o 
  -5   3   3        0.28       -0.07      1.68 o 
  -4   3   3       37.50       34.73      2.57 o 
  -3   3   3      220.89      273.00      6.00 o 
  -2   3   3     2267.65     2612.76     50.32 o 
  -1   3   3      135.83      156.10      2.68 o 
   0   3   3      821.34      809.29      9.86 o 
   1   3   3      130.67      116.15      2.22 o 
   2   3   3       84.87       85.85      3.36 o 
   3   3   3     1085.09     1004.55     15.30 o 
   4   3   3     1649.46     1740.06     35.14 o 
   5   3   3       25.24       30.04      2.75 o 
   6   3   3       72.17       67.57      3.68 o 
   7   3   3      102.66      106.31      6.37 o 
   8   3   3      105.69       92.89      9.24 o 
   9   3   3        3.48        5.05      2.73 o 
  -8   4   3        8.51       12.97      4.56 o 
  -7   4   3       18.27       16.75      4.48 o 
  -6   4   3      164.65      159.64      5.56 o 
  -5   4   3        2.88        4.07      1.79 o 
  -4   4   3       29.47       30.06      2.49 o 
  -3   4   3       43.72       48.41      2.36 o 
  -2   4   3      393.55      432.15      8.03 o 
  -1   4   3       65.94       61.55      2.61 o 
   0   4   3       75.30       79.81      2.02 o 
   1   4   3      693.77      650.70      8.91 o 
   2   4   3      178.32      161.73      3.83 o 
   3   4   3      824.30      781.26     22.37 o 
   4   4   3        4.58        6.23      2.79 o 
   5   4   3       12.58       13.44      3.30 o 
   6   4   3       14.82       16.40      2.53 o 
   7   4   3        0.36       -2.56      2.14 o 
   8   4   3        5.66        2.03      2.46 o 
   9   4   3        4.56        1.68      3.38 o 
  -7   5   3        6.23        8.33      4.01 o 
  -6   5   3        0.15       -1.34      3.22 o 
  -5   5   3        0.01       -3.30      2.20 o 
  -4   5   3        6.46        0.00      2.91 o 
  -3   5   3       15.53       15.24      2.95 o 
  -2   5   3       86.91       83.17      3.30 o 
  -1   5   3        0.23       -0.52      1.18 o 
   0   5   3      129.51      128.70      5.19 o 
   1   5   3        0.10        0.51      1.10 o 
   2   5   3        1.68       -0.42      1.10 o 
   3   5   3       24.78       24.48      2.08 o 
   4   5   3      163.80      168.57      4.89 o 
   5   5   3      151.37      168.95      5.29 o 
   6   5   3        7.11        1.42      3.14 o 
   7   5   3       29.68       36.01      3.32 o 
   8   5   3       10.40        7.92      2.77 o 
   9   5   3       12.61        7.83      3.03 o 
  -7   6   3       19.90       24.14      5.27 o 
  -6   6   3        2.16        0.39      3.46 o 
  -5   6   3        8.31        6.45      3.38 o 
  -4   6   3        2.40       -3.77      2.52 o 
  -3   6   3        5.91        8.02      2.91 o 
  -2   6   3        1.01        1.57      2.20 o 
  -1   6   3        7.48        9.91      2.44 o 
   0   6   3        6.60        9.28      2.36 o 
   1   6   3        0.01        2.36      1.97 o 
   2   6   3       45.14       46.86      4.40 o 
   3   6   3       84.61       84.28      5.50 o 
   4   6   3       37.04       34.61      2.85 o 
   5   6   3        9.87        8.22      2.45 o 
   6   6   3      115.03      126.64      6.64 o 
   7   6   3       38.94       38.13      5.19 o 
   8   6   3        4.76        7.00      4.40 o 
   9   6   3        1.19        0.00      3.93 o 
  -6   7   3        0.00        0.39      3.70 o 
  -5   7   3       16.12       15.25      3.93 o 
  -4   7   3        1.01       -2.75      2.83 o 
  -3   7   3       42.46       49.69      4.87 o 
  -2   7   3      324.23      324.32     10.93 o 
  -1   7   3       79.21       77.91      5.58 o 
   0   7   3        5.75        6.37      2.67 o 
   1   7   3        8.72       10.61      2.83 o 
   2   7   3       86.60       97.26      5.90 o 
   3   7   3      174.43      199.39      8.10 o 
   4   7   3        1.49       -0.71      2.83 o 
   5   7   3        1.18        1.10      2.91 o 
   6   7   3       13.29       10.14      3.70 o 
   7   7   3       57.61       54.17      6.29 o 
   8   7   3        5.18        2.91      4.01 o 
  -5   8   3       16.74       18.79      4.48 o 
  -4   8   3       70.84       70.05      6.13 o 
  -3   8   3      112.66      127.84      7.39 o 
  -2   8   3      140.92      165.42      8.18 o 
  -1   8   3      373.99      407.58     13.05 o 
   0   8   3       53.20       38.92      4.48 o 
   1   8   3        5.55        7.08      2.91 o 
   2   8   3       64.94       66.67      5.66 o 
   3   8   3      156.08      160.55      7.70 o 
   4   8   3       18.69       12.82      3.62 o 
   5   8   3        0.26       -2.52      3.22 o 
   6   8   3        9.56       11.09      4.01 o 
   7   8   3       60.50       64.63      7.00 o 
   8   8   3        7.95       10.85      4.64 o 
  -4   9   3        7.71        3.38      3.38 o 
  -3   9   3       36.41       40.02      5.03 o 
  -2   9   3       19.59       23.98      4.40 o 
  -1   9   3       80.85       84.13      6.68 o 
   0   9   3        0.34       -4.72      3.14 o 
   1   9   3        1.94       -3.77      2.83 o 
   2   9   3        0.94       -4.09      2.91 o 
   3   9   3       10.82        9.04      3.46 o 
   4   9   3       21.06       25.63      4.25 o 
   5   9   3        0.15        4.01      3.54 o 
   6   9   3       46.11       47.02      5.90 o 
   7   9   3        4.23        8.10      4.48 o 
  -3  10   3        2.03       -0.24      3.14 o 
  -2  10   3        6.01        5.19      4.09 o 
  -1  10   3       32.61       36.17      5.19 o 
   0  10   3        1.48        0.55      3.54 o 
   1  10   3        0.01        0.08      3.30 o 
   2  10   3        2.33        0.00      3.46 o 
   3  10   3        5.95        4.32      3.30 o 
   4  10   3       11.53       11.79      3.77 o 
   5  10   3        7.64        7.63      3.93 o 
   6  10   3        4.02       13.13      4.40 o 
  -1  11   3        0.18       -0.24      3.54 o 
   0  11   3       18.10       17.53      4.40 o 
   1  11   3        5.82        3.85      3.70 o 
   2  11   3        2.13        1.65      3.54 o 
   3  11   3        0.04       -0.63      3.46 o 
   4  11   3        0.67       10.93      3.93 o 
  -2  -9   4        0.11       -3.07      2.59 o 
  -1  -9   4        6.31        6.53      3.85 o 
   0  -9   4        2.65        6.68      3.70 o 
   1  -9   4        0.98        1.73      3.14 o 
  -4  -8   4        1.05        2.46      2.56 o 
  -3  -8   4        6.83        3.13      2.17 o 
  -2  -8   4        0.02        0.56      2.04 o 
  -1  -8   4        0.95        0.41      2.95 o 
   0  -8   4        3.39        4.71      2.25 o 
   1  -8   4        6.38        5.30      2.44 o 
   2  -8   4        5.40        7.15      2.39 o 
   3  -8   4       13.64       14.78      3.54 o 
   4  -8   4        5.51        6.05      3.14 o 
  -5  -7   4        5.13        4.93      2.21 o 
  -4  -7   4        4.50        2.96      2.15 o 
  -3  -7   4       30.01       32.40      3.12 o 
  -2  -7   4        7.65        6.37      2.05 o 
  -1  -7   4        0.65        0.26      1.85 o 
   0  -7   4        3.26       -0.51      1.77 o 
   1  -7   4       22.84       29.69      2.86 o 
   2  -7   4        9.05       10.96      2.25 o 
   3  -7   4        9.46        8.11      3.03 o 
   4  -7   4       10.82        7.31      2.13 o 
   5  -7   4        4.70        8.02      3.07 o 
  -6  -6   4       18.94       25.00      4.72 o 
  -5  -6   4       22.76       24.36      2.98 o 
  -4  -6   4        0.06       -0.86      1.85 o 
  -3  -6   4       21.92       26.38      2.72 o 
  -2  -6   4      237.94      258.59      6.58 o 
  -1  -6   4        0.25        7.40      2.63 o 
   0  -6   4        1.41        1.40      1.86 o 
   1  -6   4       13.65       16.81      3.38 o 
   2  -6   4        0.52        0.52      1.57 o 
   3  -6   4        9.74        8.25      3.66 o 
   4  -6   4       19.72       17.97      4.36 o 
   5  -6   4        3.00        0.78      2.16 o 
   6  -6   4       15.41       11.70      2.34 o 
  -7  -5   4        2.86        2.99      3.46 o 
  -6  -5   4      129.14      142.07      8.57 o 
  -5  -5   4       36.32       35.84      3.50 o 
  -4  -5   4        6.85        7.22      2.01 o 
  -3  -5   4        1.91       -1.44      1.73 o 
  -2  -5   4        7.00       -2.82      1.88 o 
  -1  -5   4      526.59      529.50      9.98 o 
   0  -5   4        8.07       15.85      3.07 o 
   1  -5   4        3.46        1.34      1.61 o 
   2  -5   4        3.58        3.18      1.72 o 
   3  -5   4        0.34        0.62      1.85 o 
   4  -5   4        2.65        0.63      2.20 o 
   5  -5   4       91.94       93.59      4.04 o 
   6  -5   4        2.12        3.92      1.96 o 
   7  -5   4        4.46        4.53      2.09 o 
  -7  -4   4       48.79       40.80      5.42 o 
  -6  -4   4        0.42        1.16      1.91 o 
  -5  -4   4        0.41        0.80      3.89 o 
  -4  -4   4        5.19        3.70      1.82 o 
  -3  -4   4        3.92        0.89      4.36 o 
  -2  -4   4       61.65       58.67      6.17 o 
  -1  -4   4       88.77       79.68      3.17 o 
   0  -4   4      734.57      815.62     13.31 o 
   1  -4   4       62.05       71.82      3.03 o 
   2  -4   4        9.63       10.12      1.69 o 
   3  -4   4       16.50       19.15      2.08 o 
   4  -4   4       61.54       76.72      4.48 o 
   5  -4   4       38.62       43.69      2.84 o 
   6  -4   4        1.80        2.55      1.73 o 
   7  -4   4       33.68       34.99      4.08 o 
  -8  -3   4        0.15       -2.75      3.46 o 
  -7  -3   4       39.89       38.76      5.19 o 
  -6  -3   4        0.39        3.29      1.93 o 
  -5  -3   4        4.49        4.32      1.82 o 
  -4  -3   4        2.37        0.58      1.68 o 
  -3  -3   4       53.66       58.91      4.40 o 
  -2  -3   4        4.84        3.28      1.39 o 
  -1  -3   4      320.76      329.79      8.61 o 
   0  -3   4       59.60       55.86      2.33 o 
   1  -3   4        2.50        2.19      1.73 o 
   2  -3   4        7.31        5.30      1.25 o 
   3  -3   4       26.71       36.23      3.50 o 
   4  -3   4       94.99       96.54      3.46 o 
   5  -3   4        0.03       -1.95      1.32 o 
   6  -3   4       49.41       47.10      4.33 o 
   7  -3   4       23.85       20.58      2.02 o 
   8  -3   4        0.47       -0.47      3.38 o 
  -8  -2   4        4.95        5.42      4.01 o 
  -7  -2   4        0.02       -2.75      3.22 o 
  -6  -2   4      255.94      239.68      6.58 o 
  -5  -2   4       70.14       61.95      3.50 o 
  -4  -2   4        3.91        1.98      1.61 o 
  -3  -2   4        7.33        7.56      1.58 o 
  -2  -2   4       96.57       97.88      3.11 o 
  -1  -2   4      246.19      256.44     10.85 o 
   0  -2   4       26.86       28.45      1.62 o 
   1  -2   4       21.85       19.96      1.31 o 
   2  -2   4       19.31       20.75      1.45 o 
   3  -2   4      111.91      103.97      3.09 o 
   4  -2   4       97.98       95.36      3.36 o 
   5  -2   4       23.24       21.48      1.70 o 
   6  -2   4       29.75       30.07      2.00 o 
   7  -2   4       31.93       27.48      2.89 o 
   8  -2   4        3.73        1.49      4.01 o 
  -8  -1   4        6.85        0.94      3.70 o 
  -7  -1   4        2.80        1.74      2.12 o 
  -6  -1   4      198.26      210.59      6.31 o 
  -5  -1   4       28.29       30.91      2.87 o 
  -4  -1   4        6.35        9.65      2.52 o 
  -3  -1   4       15.90       13.83      2.08 o 
  -2  -1   4      145.54      168.02      4.11 o 
  -1  -1   4      256.09      303.67      5.63 o 
   0  -1   4     2924.49     3073.17     60.62 o 
   1  -1   4      113.81      100.87      3.85 o 
   2  -1   4       17.15       17.26      2.44 o 
   3  -1   4      302.37      304.37      7.55 o 
   4  -1   4      642.00      651.13     10.73 o 
   5  -1   4       18.82       21.26      1.60 o 
   6  -1   4        5.03        4.35      1.26 o 
   7  -1   4       22.72       32.66      3.54 o 
   8  -1   4      168.60      193.25      9.51 o 
   9  -1   4      103.05      109.05      8.57 o 
  -8   0   4       37.77       34.75      5.42 o 
  -7   0   4        7.22        8.61      2.43 o 
  -6   0   4      463.98      429.91      9.47 o 
  -5   0   4       32.80       41.44      5.74 o 
  -4   0   4      215.38      228.06      5.85 o 
  -3   0   4      584.32      657.02     13.13 o 
  -2   0   4      370.32      432.22      7.78 o 
  -1   0   4      243.09      260.96      4.98 o 
   0   0   4      220.98      219.36      6.37 o 
   1   0   4        0.20       -0.24      0.94 o 
   2   0   4      456.70      411.51      8.02 o 
   3   0   4       27.50       25.44      1.32 o 
   4   0   4      317.41      320.27      6.11 o 
   5   0   4       16.29       19.64      1.45 o 
   6   0   4       10.72       10.50      2.04 o 
   7   0   4        0.21       -0.09      2.08 o 
   8   0   4       44.01       39.07      3.45 o 
   9   0   4      146.23      176.98      9.59 o 
  -8   1   4        3.48        2.83      3.62 o 
  -7   1   4        8.97        5.88      3.89 o 
  -6   1   4        0.04       -4.60      3.07 o 
  -5   1   4       14.46       15.95      4.13 o 
  -4   1   4      102.77       97.44      3.87 o 
  -3   1   4        0.15        0.13      1.25 o 
  -2   1   4      333.32      380.43      9.32 o 
  -1   1   4        3.81        4.35      1.14 o 
   0   1   4      153.22      137.90      4.72 o 
   1   1   4        2.10        2.59      1.18 o 
   2   1   4      476.90      450.04      5.96 o 
   3   1   4      280.66      246.44      3.86 o 
   4   1   4      454.55      438.67      6.18 o 
   5   1   4       74.58       74.95      2.44 o 
   6   1   4       12.46        8.58      2.07 o 
   7   1   4        0.62        1.22      2.03 o 
   8   1   4        1.32       -3.19      2.13 o 
   9   1   4        2.56        2.38      2.72 o 
  -8   2   4        3.18        6.07      2.53 o 
  -7   2   4        0.88        1.28      2.18 o 
  -6   2   4        0.22       -0.62      1.96 o 
  -5   2   4       25.67       24.70      3.81 o 
  -4   2   4        3.31        5.41      1.69 o 
  -3   2   4        0.38        1.67      1.31 o 
  -2   2   4      124.28      155.94      4.02 o 
  -1   2   4       27.73       27.54      1.35 o 
   0   2   4      112.19      111.60      2.10 o 
   1   2   4      543.61      537.00     13.28 o 
   2   2   4      497.16      466.99      6.17 o 
   3   2   4       50.07       39.57      1.68 o 
   4   2   4      134.88      129.88      2.68 o 
   5   2   4       44.82       44.83      2.72 o 
   6   2   4        1.34        2.06      2.20 o 
   7   2   4        1.85        1.95      2.36 o 
   8   2   4       62.87       64.78      4.13 o 
   9   2   4        0.57       -0.13      2.53 o 
  -8   3   4       10.02       11.75      2.85 o 
  -7   3   4        0.75        0.04      2.12 o 
  -6   3   4      371.47      348.57      8.53 o 
  -5   3   4        3.02        0.78      1.75 o 
  -4   3   4       39.45       41.44      2.92 o 
  -3   3   4       67.08       70.16      3.25 o 
  -2   3   4      385.77      437.84      8.09 o 
  -1   3   4      286.00      312.92      8.73 o 
   0   3   4       83.05       79.33      3.89 o 
   1   3   4       40.81       32.42      1.67 o 
   2   3   4        2.05        2.22      0.72 o 
   3   3   4     1009.63      930.53     11.46 o 
   4   3   4      308.78      306.78     12.27 o 
   5   3   4       49.87       44.66      2.92 o 
   6   3   4       28.31       25.71      2.78 o 
   7   3   4      112.68      108.61      4.60 o 
   8   3   4        5.08        0.08      3.07 o 
   9   3   4        1.14        0.71      2.99 o 
  -7   4   4        0.61       -2.60      2.06 o 
  -6   4   4       12.95       11.94      2.95 o 
  -5   4   4      613.17      551.45     11.10 o 
  -4   4   4       22.14       29.83      2.70 o 
  -3   4   4        6.10        4.81      1.68 o 
  -2   4   4      535.05      579.00     10.28 o 
  -1   4   4      942.81     1099.53     14.10 o 
   0   4   4        4.14        7.59      1.01 o 
   1   4   4      179.01      167.10      3.21 o 
   2   4   4       12.63       13.59      1.87 o 
   3   4   4     2454.21     2552.19     29.43 o 
   4   4   4     1439.01     1520.37     22.99 o 
   5   4   4       41.63       45.87      5.66 o 
   6   4   4        0.19       -1.66      5.23 o 
   7   4   4        3.45        6.51      5.90 o 
   8   4   4       76.16       85.30      4.73 o 
   9   4   4        0.05        4.67      2.77 o 
  -7   5   4        6.91       14.23      4.56 o 
  -6   5   4       16.29       15.60      2.72 o 
  -5   5   4        8.90       10.37      2.33 o 
  -4   5   4        0.16       -1.78      1.68 o 
  -3   5   4      277.12      290.44      6.84 o 
  -2   5   4       61.17       57.33      7.15 o 
  -1   5   4       22.44       22.96      2.59 o 
   0   5   4       15.74       18.63      1.34 o 
   1   5   4      573.79      548.73     10.46 o 
   2   5   4      195.20      206.08      3.77 o 
   3   5   4        8.84        9.76      1.68 o 
   4   5   4      220.25      215.00      5.59 o 
   5   5   4      224.88      219.87      6.10 o 
   6   5   4        4.05        2.54      3.77 o 
   7   5   4        2.77        4.09      3.54 o 
   8   5   4        0.52        2.23      5.94 o 
   9   5   4       15.62        7.48      3.00 o 
  -6   6   4        5.78        6.84      4.01 o 
  -5   6   4        0.08       -0.39      3.07 o 
  -4   6   4        3.63        2.59      2.83 o 
  -3   6   4       23.61       24.24      2.56 o 
  -2   6   4      332.64      323.68      7.23 o 
  -1   6   4      276.41      258.26      6.11 o 
   0   6   4      201.91      210.23      7.78 o 
   1   6   4        0.56       -0.15      3.38 o 
   2   6   4        0.05        1.60      1.50 o 
   3   6   4       41.06       36.95      2.99 o 
   4   6   4      117.88      125.72      4.59 o 
   5   6   4       68.22       74.53      4.25 o 
   6   6   4       33.19       39.10      3.45 o 
   7   6   4       43.88       53.12      4.02 o 
   8   6   4        4.27        6.76      3.00 o 
   9   6   4        7.50        7.75      4.32 o 
  -6   7   4       10.17       10.22      4.17 o 
  -5   7   4        9.95       10.54      3.70 o 
  -4   7   4       47.00       43.64      5.03 o 
  -3   7   4        4.13        4.48      2.75 o 
  -2   7   4       15.49       15.02      3.22 o 
  -1   7   4        6.32        1.49      2.67 o 
   0   7   4       19.21       18.24      3.30 o 
   1   7   4        0.10       -1.26      2.20 o 
   2   7   4        0.29        2.44      2.59 o 
   3   7   4       19.43       16.27      3.22 o 
   4   7   4      152.77      164.00     12.03 o 
   5   7   4       96.78       98.37      5.70 o 
   6   7   4       14.70       12.99      2.83 o 
   7   7   4        1.26        3.28      4.76 o 
   8   7   4       14.46       17.45      4.80 o 
  -5   8   4        6.31        7.23      3.70 o 
  -4   8   4        3.27        4.80      3.30 o 
  -3   8   4        0.00       -1.97      2.75 o 
  -2   8   4      564.55      538.48     15.72 o 
  -1   8   4        7.18       13.52      3.77 o 
   0   8   4       24.75       20.91      3.93 o 
   1   8   4        0.05       -1.10      2.75 o 
   2   8   4        2.87        2.12      2.91 o 
   3   8   4       75.16       82.08      5.98 o 
   4   8   4       32.82       27.28      4.25 o 
   5   8   4        1.01        0.08      3.30 o 
   6   8   4        1.10       -1.65      3.70 o 
   7   8   4        0.02       -5.50      3.70 o 
   8   8   4        0.05       -3.54      3.77 o 
  -4   9   4        2.00       -1.02      3.22 o 
  -3   9   4       17.34       14.39      3.77 o 
  -2   9   4        6.07        5.58      3.70 o 
  -1   9   4      778.63      873.33     23.11 o 
   0   9   4       24.33       17.61      4.56 o 
   1   9   4       66.41       54.41      5.50 o 
   2   9   4        4.77        0.08      3.38 o 
   3   9   4       17.38       10.46      3.70 o 
   4   9   4        7.95        8.88      3.77 o 
   5   9   4       24.62       26.02      4.72 o 
   6   9   4        6.67        8.73      4.32 o 
   7   9   4        0.03       -3.07      3.93 o 
  -3  10   4        0.35       -4.48      3.62 o 
  -2  10   4        0.83        0.55      3.54 o 
  -1  10   4        2.47        6.21      4.01 o 
   1  10   4       13.37       11.24      4.01 o 
   2  10   4       10.71        7.15      3.85 o 
   3  10   4        7.80        8.57      3.93 o 
   4  10   4        0.44        4.09      3.62 o 
   5  10   4       60.34       84.05      7.31 o 
   6  10   4        0.10        0.63      3.70 o 
  -1  11   4        0.08        3.14      3.62 o 
   0  11   4       24.52       17.38      4.40 o 
   1  11   4        4.42        0.71      3.46 o 
   2  11   4        5.30        6.21      3.93 o 
   3  11   4        8.18        9.04      4.09 o 
   4  11   4        5.20        3.93      3.85 o 
  -3  -8   5        1.21        7.08      3.38 o 
  -2  -8   5        3.58        3.30      2.99 o 
  -1  -8   5       22.79       24.77      4.56 o 
   0  -8   5        6.30        5.82      3.46 o 
   1  -8   5        0.18        3.93      3.07 o 
   2  -8   5        1.03        3.22      3.14 o 
  -4  -7   5        0.20       -0.71      2.67 o 
  -3  -7   5        3.50        3.46      2.83 o 
  -2  -7   5        0.32       -1.97      2.44 o 
  -1  -7   5        0.01       -0.79      2.59 o 
   0  -7   5       11.12       10.14      3.30 o 
   1  -7   5        6.88        7.86      3.07 o 
   2  -7   5        0.68       -0.31      2.59 o 
   3  -7   5       11.02       11.64      3.38 o 
   4  -7   5        0.45       -1.81      2.52 o 
  -5  -6   5        0.42        2.80      2.17 o 
  -4  -6   5        5.22        1.84      2.07 o 
  -3  -6   5        0.06       -0.01      3.62 o 
  -2  -6   5        3.86        7.47      2.83 o 
  -1  -6   5       20.26       17.06      3.22 o 
   0  -6   5       60.23       74.85      5.50 o 
   1  -6   5       19.02       20.36      3.54 o 
   2  -6   5        4.21        5.35      2.67 o 
   3  -6   5        2.00       -2.75      2.20 o 
   4  -6   5        0.41       -1.89      2.20 o 
   5  -6   5        0.02        1.81      2.67 o 
  -6  -5   5        0.08       -1.85      2.02 o 
  -5  -5   5       21.49       23.40      2.87 o 
  -4  -5   5        1.87        1.64      3.03 o 
  -3  -5   5       20.04       23.38      2.50 o 
  -2  -5   5        8.07        5.27      3.22 o 
  -1  -5   5        0.54       -0.94      2.44 o 
   0  -5   5      879.50      962.02     16.03 o 
   1  -5   5      118.75      133.60      4.58 o 
   2  -5   5        3.77        3.62      2.36 o 
   3  -5   5       13.63       17.45      3.07 o 
   4  -5   5       33.90       27.83      3.85 o 
   5  -5   5       10.47       10.46      2.99 o 
   6  -5   5        2.38        4.17      2.75 o 
  -7  -4   5       14.15       12.34      4.01 o 
  -6  -4   5        4.83        5.22      2.87 o 
  -5  -4   5       25.28       26.73      2.83 o 
  -4  -4   5       29.00       27.79      3.30 o 
  -3  -4   5        1.56       -0.71      1.69 o 
  -2  -4   5        6.12        1.83      1.75 o 
  -1  -4   5        0.18       -3.18      2.12 o 
   0  -4   5      462.22      488.93     14.74 o 
   1  -4   5      962.27     1021.83     16.42 o 
   2  -4   5        0.87        3.14      1.64 o 
   3  -4   5        4.49        4.36      1.58 o 
   4  -4   5        0.21        0.66      1.44 o 
   5  -4   5       41.95       38.33      2.92 o 
   6  -4   5       59.87       56.76      4.64 o 
   7  -4   5        3.57        2.19      2.01 o 
  -7  -3   5       32.54       27.28      5.03 o 
  -6  -3   5        7.35        6.11      2.21 o 
  -5  -3   5        0.22        0.13      1.89 o 
  -4  -3   5        3.74        2.44      1.76 o 
  -3  -3   5        8.67        8.75      2.44 o 
  -2  -3   5       22.28       17.99      2.40 o 
  -1  -3   5      179.70      181.60      4.48 o 
   0  -3   5       51.60       49.02      2.47 o 
   1  -3   5       98.46      107.08      3.31 o 
   2  -3   5       17.33       16.68      1.93 o 
   3  -3   5       64.17       71.30      4.68 o 
   4  -3   5        0.80        0.32      1.47 o 
   5  -3   5        1.39        2.46      1.68 o 
   6  -3   5        4.45        3.67      1.49 o 
   7  -3   5       34.20       33.86      6.05 o 
  -7  -2   5        8.91        7.33      2.45 o 
  -6  -2   5       30.38       29.57      3.09 o 
  -5  -2   5       16.47       11.56      2.18 o 
  -4  -2   5        0.71        3.73      1.80 o 
  -3  -2   5      100.03      105.78      3.89 o 
  -2  -2   5       10.66       12.59      1.77 o 
  -1  -2   5        6.62        6.75      1.30 o 
   0  -2   5       42.51       38.05      2.28 o 
   1  -2   5        0.27        1.18      1.49 o 
   2  -2   5        0.05        0.49      1.02 o 
   3  -2   5       46.36       42.55      2.39 o 
   4  -2   5       68.22       71.45      2.54 o 
   5  -2   5       12.55       15.46      1.94 o 
   6  -2   5        0.81        0.49      1.28 o 
   7  -2   5        0.76        0.59      1.89 o 
   8  -2   5        9.68        6.72      2.39 o 
  -7  -1   5       29.23       34.68      3.51 o 
  -6  -1   5        1.84        2.68      2.13 o 
  -5  -1   5      138.70      140.50      4.94 o 
  -4  -1   5       35.19       43.56      3.06 o 
  -3  -1   5      150.06      153.47      5.98 o 
  -2  -1   5       33.84       41.37      2.50 o 
  -1  -1   5       12.63       11.87      1.28 o 
   0  -1   5      137.31      147.65      5.58 o 
   1  -1   5       22.82       25.63      2.52 o 
   2  -1   5       56.08       47.64      3.07 o 
   3  -1   5        2.04        3.50      1.07 o 
   4  -1   5        5.04        5.20      1.38 o 
   5  -1   5        7.46        7.60      1.43 o 
   6  -1   5        0.39       -0.09      1.22 o 
   7  -1   5        0.49        0.38      1.89 o 
   8  -1   5       23.47       22.63      3.01 o 
  -8   0   5        1.53        1.34      3.54 o 
  -7   0   5       29.87       31.91      3.27 o 
  -6   0   5       82.61       78.45      4.29 o 
  -5   0   5     1421.09     1498.20     24.00 o 
  -4   0   5      564.45      603.98     17.18 o 
  -3   0   5       17.34       18.91      2.08 o 
  -2   0   5       19.85       28.46      1.98 o 
  -1   0   5       10.80       17.46      1.27 o 
   0   0   5      766.54      871.60     19.58 o 
   1   0   5       53.22       50.08      3.14 o 
   2   0   5        2.51        4.32      1.49 o 
   3   0   5        0.89       -0.41      0.86 o 
   4   0   5      285.44      286.63      6.81 o 
   5   0   5        0.80       -0.04      1.09 o 
   6   0   5       41.58       37.00      2.86 o 
   7   0   5        6.05        7.90      2.10 o 
   8   0   5       21.18       22.40      6.49 o 
   9   0   5        3.97        5.50      2.85 o 
  -7   1   5       25.06       19.32      4.05 o 
  -6   1   5        3.33        0.62      2.01 o 
  -5   1   5      125.57      112.62      4.97 o 
  -4   1   5      824.08      841.49     14.62 o 
  -3   1   5      171.18      194.06      5.17 o 
  -2   1   5      535.66      565.97      9.81 o 
  -1   1   5        1.90        0.30      0.82 o 
   0   1   5      527.69      594.46     14.23 o 
   1   1   5      665.95      713.02     16.27 o 
   2   1   5       22.86       21.18      1.69 o 
   3   1   5        0.00       -0.27      0.86 o 
   4   1   5        0.01        0.21      0.97 o 
   5   1   5      256.07      256.98      4.90 o 
   6   1   5       21.56       20.80      2.50 o 
   7   1   5       24.54       25.81      2.79 o 
   8   1   5        0.50        0.52      2.11 o 
   9   1   5       26.44       23.09      3.39 o 
  -7   2   5        0.18        0.55      2.21 o 
  -6   2   5       28.83       26.56      3.09 o 
  -5   2   5        0.00       -2.82      1.90 o 
  -4   2   5        0.00       -2.67      1.78 o 
  -3   2   5      211.56      213.31      5.48 o 
  -2   2   5      116.95      121.97      2.60 o 
  -1   2   5      108.99      114.80      2.44 o 
   0   2   5      312.08      298.13      4.40 o 
   1   2   5      166.59      166.21      3.13 o 
   2   2   5      395.14      352.01      5.09 o 
   3   2   5      124.83      131.69      2.78 o 
   4   2   5        0.28       -0.13      0.99 o 
   5   2   5       84.65       70.68      3.41 o 
   6   2   5       19.51       22.22      2.58 o 
   7   2   5        0.81       -1.97      1.89 o 
   8   2   5        0.69        0.57      2.20 o 
   9   2   5        0.02       -3.56      2.52 o 
  -7   3   5       18.30       18.36      3.02 o 
  -6   3   5        1.00        0.84      1.96 o 
  -5   3   5       17.66       18.64      2.64 o 
  -4   3   5        0.03        0.54      1.72 o 
  -3   3   5       72.93       79.12      3.56 o 
  -2   3   5       60.38       56.51      2.89 o 
  -1   3   5        3.00        2.85      0.79 o 
   0   3   5       19.14       18.35      1.69 o 
   1   3   5        9.83        8.46      1.19 o 
   2   3   5       13.63       13.22      1.41 o 
   3   3   5      124.43      106.39      2.68 o 
   4   3   5      181.93      169.83      4.34 o 
   5   3   5       67.08       67.18      3.58 o 
   6   3   5        0.07       -1.03      3.03 o 
   7   3   5       11.43        9.96      3.81 o 
   8   3   5        3.58        1.89      2.28 o 
   9   3   5        1.55        0.59      2.64 o 
  -7   4   5       38.91       39.86      3.76 o 
  -6   4   5       25.23       19.24      2.88 o 
  -5   4   5        8.04        9.43      2.24 o 
  -4   4   5        2.35        3.94      3.03 o 
  -3   4   5       38.00       52.81      3.25 o 
  -2   4   5        5.13        4.91      1.50 o 
  -1   4   5       23.63       25.71      1.42 o 
   0   4   5        4.58        6.27      0.95 o 
   1   4   5        3.89        7.02      1.02 o 
   2   4   5        6.32        5.09      1.01 o 
   3   4   5        8.77       10.45      1.32 o 
   4   4   5       27.79       25.50      2.30 o 
   5   4   5       61.66       60.91      5.78 o 
   6   4   5      313.43      302.73      7.51 o 
   7   4   5       25.45       30.93      3.22 o 
   8   4   5        0.01        2.37      2.37 o 
   9   4   5       29.21       22.13      3.39 o 
  -7   5   5        3.47        5.75      2.51 o 
  -6   5   5        2.12       -1.30      2.75 o 
  -5   5   5      136.42      109.94      4.82 o 
  -4   5   5       66.54       68.01      3.93 o 
  -3   5   5        9.11       12.72      3.30 o 
  -2   5   5        6.07        3.97      2.24 o 
  -1   5   5      373.03      396.85      7.18 o 
   0   5   5       24.47       22.71      1.72 o 
   1   5   5       56.85       53.56      2.14 o 
   2   5   5       49.63       50.11      2.59 o 
   3   5   5        4.89        4.89      2.95 o 
   4   5   5        0.00        2.22      1.77 o 
   5   5   5      682.96      712.14     12.97 o 
   6   5   5      154.48      169.58      6.33 o 
   7   5   5        8.40        6.66      2.64 o 
   8   5   5        2.03        1.18      2.72 o 
   9   5   5       11.79       11.90      3.12 o 
  -6   6   5        6.25        4.95      3.85 o 
  -5   6   5       16.49       14.63      2.67 o 
  -4   6   5      269.79      271.52      8.10 o 
  -3   6   5       25.57       23.67      2.52 o 
  -2   6   5       70.59       66.17      3.59 o 
  -1   6   5       19.16       18.10      2.14 o 
   0   6   5      738.28      773.24     10.49 o 
   1   6   5        3.89        1.97      1.26 o 
   2   6   5       39.31       45.15      4.80 o 
   3   6   5       25.68       22.90      3.73 o 
   4   6   5        4.52        2.07      2.36 o 
   5   6   5       43.22       41.20      3.28 o 
   6   6   5        0.19        2.80      2.44 o 
   7   6   5        4.78        7.22      2.83 o 
   8   6   5        0.05       -2.69      2.72 o 
  -5   7   5        4.83        6.13      3.38 o 
  -4   7   5        0.17        7.00      3.30 o 
  -3   7   5       31.88       29.72      4.17 o 
  -2   7   5        0.24        0.47      1.62 o 
  -1   7   5      143.02      144.25      4.95 o 
   0   7   5        0.65        2.28      2.67 o 
   1   7   5        8.12        4.87      2.67 o 
   2   7   5        6.67        6.32      2.03 o 
   3   7   5       15.22       16.40      2.38 o 
   4   7   5       73.67       75.37      4.03 o 
   5   7   5       14.68       12.20      2.66 o 
   6   7   5      254.03      292.79     11.09 o 
   7   7   5        0.15        4.32      2.79 o 
   8   7   5        0.02       -0.69      2.86 o 
  -5   8   5        3.36        1.49      3.54 o 
  -4   8   5        2.74        2.28      3.07 o 
  -3   8   5        4.86        7.23      3.30 o 
  -2   8   5        7.57        7.86      3.14 o 
  -1   8   5       20.23       24.77      4.01 o 
   0   8   5       17.00       15.49      3.62 o 
   1   8   5        3.02        6.21      2.99 o 
   2   8   5        1.61        3.62      2.99 o 
   3   8   5       39.46       37.27      4.25 o 
   4   8   5        2.53        3.14      2.28 o 
   5   8   5        2.19        0.98      2.39 o 
   6   8   5        4.50       -1.02      4.68 o 
   7   8   5        0.60       -2.28      2.80 o 
  -4   9   5        0.34       -1.18      3.30 o 
  -3   9   5       40.18       32.55      4.87 o 
  -2   9   5        1.75       -2.28      3.14 o 
  -1   9   5       12.08       18.95      4.09 o 
   0   9   5      413.22      480.46     15.17 o 
   1   9   5       15.03       10.93      3.93 o 
   2   9   5        3.82        0.71      3.46 o 
   3   9   5        6.90        5.03      3.38 o 
   4   9   5       11.02        4.72      3.62 o 
   5   9   5       36.67       36.01      5.11 o 
   6   9   5        0.16       -5.66      3.77 o 
   7   9   5        0.86        3.77      4.48 o 
  -2  10   5        5.07        9.28      4.09 o 
  -1  10   5        9.18       12.11      4.25 o 
   0  10   5       43.50       53.07      5.98 o 
   1  10   5       67.67       62.90      6.29 o 
   2  10   5        7.16        6.05      4.17 o 
   3  10   5        0.15       -2.52      3.54 o 
   4  10   5        2.80       -1.02      3.62 o 
   5  10   5       34.82       28.07      5.19 o 
   6  10   5        7.25        5.27      4.40 o 
   0  11   5       42.13       46.31      6.05 o 
   1  11   5        4.30        5.27      4.25 o 
   2  11   5        2.05       -5.66      3.77 o 
   3  11   5       13.02       13.37      4.56 o 
   4  11   5        0.54        1.02      4.17 o 
  -3  -7   6        2.21       -0.55      2.67 o 
  -2  -7   6       10.87       10.06      3.70 o 
  -1  -7   6        5.22        6.92      3.46 o 
   0  -7   6        0.21        5.66      3.14 o 
   1  -7   6        0.76        2.75      3.07 o 
   2  -7   6        3.27        4.01      3.22 o 
   3  -7   6        0.41       -1.42      2.99 o 
  -4  -6   6        0.23        4.01      3.22 o 
  -3  -6   6        1.66        3.07      2.75 o 
  -2  -6   6        3.49        4.32      3.07 o 
  -1  -6   6       12.98        7.00      3.07 o 
   0  -6   6       51.07       46.94      4.87 o 
   1  -6   6        1.58        4.80      2.99 o 
   2  -6   6        0.89        3.38      2.83 o 
   3  -6   6        0.66       -0.79      2.75 o 
   4  -6   6        8.06        6.13      3.14 o 
  -5  -5   6        2.39        0.94      2.75 o 
  -4  -5   6        0.00        1.57      2.75 o 
  -3  -5   6        0.43       -0.16      2.52 o 
  -2  -5   6       17.39       21.39      3.70 o 
  -1  -5   6        4.01        3.14      2.59 o 
   0  -5   6       13.53       10.22      2.99 o 
   1  -5   6        0.36        3.30      2.52 o 
   2  -5   6       37.93       44.74      4.72 o 
   3  -5   6        1.43       -1.65      2.36 o 
   4  -5   6        0.83       -0.47      2.67 o 
   5  -5   6        0.49        1.10      2.67 o 
   6  -5   6       16.00       15.49      3.70 o 
  -6  -4   6       29.34       32.79      4.72 o 
  -5  -4   6       72.15       62.19      5.42 o 
  -3  -4   6        8.35        6.05      2.75 o 
  -2  -4   6        9.36        9.43      2.83 o 
  -1  -4   6       15.20       14.15      3.14 o 
   0  -4   6      118.21      106.93      6.05 o 
   1  -4   6        5.31        6.92      2.59 o 
   2  -4   6       40.47       39.86      4.17 o 
   3  -4   6       28.53       26.50      3.62 o 
   4  -4   6       18.60       16.43      3.30 o 
   5  -4   6        4.84        2.20      2.67 o 
   6  -4   6       37.54       30.35      4.09 o 
  -6  -3   6        0.42        2.91      2.91 o 
  -5  -3   6        6.48        6.29      3.07 o 
  -4  -3   6      121.15      110.23      6.29 o 
  -3  -3   6       26.94       22.96      3.54 o 
  -2  -3   6        1.20       -2.44      2.20 o 
  -1  -3   6        5.47        3.22      2.36 o 
   0  -3   6        1.85       -3.66      2.44 o 
   1  -3   6      313.88      305.05      9.91 o 
   2  -3   6        8.41        7.08      2.52 o 
   3  -3   6       23.07       25.16      3.46 o 
   4  -3   6       15.78       15.25      2.91 o 
   5  -3   6        0.44        1.02      2.12 o 
   6  -3   6        0.57        2.01      1.89 o 
   7  -3   6       15.26       21.62      4.25 o 
  -7  -2   6        5.23        6.54      2.67 o 
  -6  -2   6       37.63       33.53      3.36 o 
  -5  -2   6        0.23        2.37      2.00 o 
  -4  -2   6        6.12        7.29      2.08 o 
  -3  -2   6      110.74       99.43      4.00 o 
  -2  -2   6       60.61       65.63      3.28 o 
  -1  -2   6       63.59       65.02      4.56 o 
   0  -2   6       27.52       23.11      3.14 o 
   1  -2   6       13.34       14.62      2.75 o 
   2  -2   6      151.58      166.68      6.45 o 
   3  -2   6        3.08        1.65      1.97 o 
   4  -2   6       30.97       32.00      3.46 o 
   5  -2   6        1.90        0.71      2.04 o 
   6  -2   6        1.94        4.36      1.85 o 
   7  -2   6        1.17        1.89      2.91 o 
   8  -2   6        1.37       -1.49      2.91 o 
  -7  -1   6        2.75        3.59      2.35 o 
  -6  -1   6        1.07       -0.43      2.83 o 
  -5  -1   6       14.15       18.66      2.70 o 
  -4  -1   6       84.83       79.69      4.02 o 
  -3  -1   6        1.87        1.53      1.72 o 
  -2  -1   6      137.61      152.00      4.34 o 
  -1  -1   6       23.21       25.16      3.22 o 
   0  -1   6       55.19       61.56      4.09 o 
   1  -1   6        8.77        6.05      2.12 o 
   2  -1   6       43.12       37.03      3.38 o 
   3  -1   6       64.63       60.85      3.85 o 
   4  -1   6       40.32       33.49      3.22 o 
   5  -1   6       23.96       22.55      2.26 o 
   6  -1   6        3.44        1.10      2.67 o 
   7  -1   6        7.44        6.45      3.14 o 
   8  -1   6        1.28        2.99      3.07 o 
  -7   0   6       11.85        8.45      2.56 o 
  -6   0   6        6.69        9.89      2.56 o 
  -5   0   6       14.75       13.28      2.42 o 
  -4   0   6       45.50       52.10      3.38 o 
  -3   0   6        1.35        2.45      1.64 o 
  -2   0   6        5.46        4.19      1.36 o 
  -1   0   6        1.68        0.86      1.97 o 
   0   0   6       14.63       14.47      2.59 o 
   1   0   6      104.46      108.42      5.03 o 
   2   0   6       19.68       14.31      2.36 o 
   3   0   6        0.54       -0.86      1.49 o 
   4   0   6        0.33        0.49      2.12 o 
   5   0   6        5.20        4.17      1.63 o 
   6   0   6       29.70       26.81      3.77 o 
   7   0   6        0.43        2.44      2.67 o 
   8   0   6        9.70        7.86      3.30 o 
  -7   1   6        3.64        1.40      2.41 o 
  -6   1   6       97.72      103.59      4.90 o 
  -5   1   6      165.16      170.38      5.66 o 
  -4   1   6       39.65       52.69      5.98 o 
  -3   1   6      496.61      554.09     13.80 o 
  -2   1   6       27.09       31.07      2.15 o 
  -1   1   6       26.62       27.83      3.30 o 
   0   1   6       28.89       31.68      3.14 o 
   1   1   6      642.30      601.69     14.70 o 
   2   1   6      616.88      599.82     15.25 o 
   3   1   6       32.75       32.15      2.48 o 
   4   1   6       19.79       22.16      2.07 o 
   5   1   6       24.36       22.24      1.83 o 
   6   1   6      200.25      199.38      5.66 o 
   7   1   6       61.51       64.43      3.75 o 
   8   1   6       11.18        9.23      3.22 o 
   9   1   6       27.16       20.68      4.48 o 
  -7   2   6        4.62        5.90      2.60 o 
  -6   2   6        7.96        6.54      2.67 o 
  -5   2   6       45.61       49.60      4.68 o 
  -4   2   6      326.36      305.72      7.48 o 
  -3   2   6        0.22       -1.48      1.62 o 
  -2   2   6       14.05       16.19      1.34 o 
  -1   2   6        2.58        3.98      1.19 o 
   0   2   6      157.89      161.51      4.03 o 
   1   2   6        9.54        9.65      1.53 o 
   2   2   6      399.35      371.48      7.09 o 
   3   2   6       14.68       16.52      1.78 o 
   4   2   6        2.79        3.76      1.22 o 
   5   2   6       30.18       30.26      3.58 o 
   6   2   6       95.61       89.94      4.02 o 
   7   2   6        6.73        5.96      2.22 o 
   8   2   6       11.13        7.67      5.46 o 
   9   2   6        0.01       -1.53      2.45 o 
  -7   3   6        1.43        0.45      2.71 o 
  -6   3   6       11.83       10.18      3.58 o 
  -5   3   6       13.03       15.98      2.61 o 
  -4   3   6        2.21       -1.61      2.40 o 
  -3   3   6      156.89      163.20      6.80 o 
  -2   3   6        0.03        1.67      1.44 o 
  -1   3   6       67.95       62.83      2.60 o 
   0   3   6        8.76        6.68      1.09 o 
   1   3   6      439.05      421.82      7.67 o 
   2   3   6      357.06      346.30      6.70 o 
   3   3   6        4.08        3.45      1.12 o 
   4   3   6       48.92       53.15      2.23 o 
   5   3   6       33.65       30.86      2.70 o 
   6   3   6       60.41       63.59      3.78 o 
   7   3   6        2.92        2.59      2.28 o 
   8   3   6        0.94       -3.40      2.33 o 
   9   3   6        0.78        1.67      2.58 o 
  -6   4   6        2.46        2.58      2.33 o 
  -5   4   6        0.28        0.70      3.34 o 
  -4   4   6        0.40        2.70      1.86 o 
  -3   4   6       48.50       50.97      3.73 o 
  -2   4   6      207.25      210.00      6.64 o 
  -1   4   6      263.44      253.03      4.41 o 
   0   4   6      192.64      195.74      3.73 o 
   1   4   6       41.69       40.79      1.93 o 
   2   4   6        1.32        0.85      1.02 o 
   3   4   6       13.50       12.58      1.35 o 
   4   4   6       39.93       43.63      2.82 o 
   5   4   6      212.80      207.63      5.89 o 
   6   4   6        1.31        2.22      3.66 o 
   7   4   6       24.88       25.01      3.09 o 
   8   4   6       10.05        7.55      2.91 o 
   9   4   6        1.80        5.93      2.92 o 
  -6   5   6        0.49       -0.47      2.21 o 
  -5   5   6        4.43        1.14      2.21 o 
  -4   5   6      249.46      222.22      6.42 o 
  -3   5   6       13.14       14.18      2.25 o 
  -2   5   6       32.78       28.85      3.93 o 
  -1   5   6        8.00        8.36      1.33 o 
   0   5   6      217.55      230.20      5.67 o 
   1   5   6       57.61       53.82      3.27 o 
   2   5   6        2.86        2.36      1.17 o 
   3   5   6        0.34        0.62      1.21 o 
   4   5   6      296.87      316.61     10.14 o 
   5   5   6        9.20        8.10      2.36 o 
   6   5   6       12.26       12.43      2.67 o 
   7   5   6       13.70       13.12      2.92 o 
   8   5   6        6.55        7.40      3.38 o 
  -6   6   6        7.47       15.68      2.89 o 
  -5   6   6        0.90        0.79      2.17 o 
  -4   6   6      112.45       93.87      4.58 o 
  -3   6   6      403.65      376.21      8.62 o 
  -2   6   6       85.14       79.14      3.86 o 
  -1   6   6       19.52       17.84      2.22 o 
   0   6   6      349.19      351.26      5.93 o 
   1   6   6      301.28      311.36      5.46 o 
   2   6   6        8.33        5.16      1.42 o 
   3   6   6       43.80       44.10      2.61 o 
   4   6   6        1.82        5.13      2.09 o 
   5   6   6      391.00      421.96     13.05 o 
   6   6   6      187.12      194.98      8.96 o 
   7   6   6        0.87       -0.04      2.53 o 
   8   6   6        8.58        4.78      2.92 o 
  -5   7   6       38.44       33.79      3.47 o 
  -4   7   6        0.04       -1.25      1.97 o 
  -3   7   6        0.68       -0.58      1.89 o 
  -2   7   6      154.35      149.79      5.28 o 
  -1   7   6      325.81      354.67      8.06 o 
   0   7   6        0.00       -0.90      1.64 o 
   1   7   6       27.47       28.22      2.07 o 
   2   7   6       18.32       19.10      1.83 o 
   3   7   6        8.76       10.38      2.52 o 
   4   7   6        3.43        1.70      3.30 o 
   5   7   6        0.11       -1.65      2.14 o 
   6   7   6      123.85      137.13      5.86 o 
   7   7   6       36.14       36.92      3.91 o 
   8   7   6        0.38        3.46      2.89 o 
  -4   8   6       13.45       15.80      4.09 o 
  -3   8   6        0.73        0.55      2.83 o 
  -2   8   6       24.17       27.05      4.17 o 
  -1   8   6       12.60       11.09      3.54 o 
   0   8   6        7.90       12.89      3.38 o 
   1   8   6       70.86       63.92      5.74 o 
   2   8   6        2.63        2.32      2.05 o 
   3   8   6       34.78       41.66      3.22 o 
   4   8   6        1.61        2.22      4.05 o 
   5   8   6       59.67       77.85      4.69 o 
   6   8   6       12.84       13.77      3.03 o 
   7   8   6        0.04       -2.10      2.83 o 
  -3   9   6        6.03        5.19      3.54 o 
  -2   9   6        2.27        0.63      3.22 o 
  -1   9   6        1.49        1.02      3.38 o 
   0   9   6        0.21        3.54      3.38 o 
   1   9   6       51.32       65.26      5.90 o 
   2   9   6       14.82       13.29      3.93 o 
   3   9   6       11.97       11.40      3.93 o 
   4   9   6       48.46       49.14      5.35 o 
   5   9   6        7.00        2.99      3.62 o 
   6   9   6        0.66       -5.42      3.62 o 
  -2  10   6        2.54        1.65      3.70 o 
  -1  10   6        1.56        9.98      4.17 o 
   0  10   6       98.36      114.71      8.10 o 
   1  10   6       16.16       19.11      4.64 o 
   2  10   6        8.74        6.29      4.25 o 
   3  10   6        0.07       -4.72      3.14 o 
   4  10   6       17.40       18.24      4.64 o 
   5  10   6        0.19        0.86      4.09 o 
   0  11   6       69.03       57.71      6.60 o 
   1  11   6      112.19      151.66      9.12 o 
   2  11   6        3.02        0.24      4.32 o 
   3  11   6        0.57       -2.28      3.93 o 
  -3  -6   7        0.35       -2.59      2.67 o 
  -2  -6   7        0.19       -0.39      2.99 o 
  -1  -6   7        0.97       -3.07      2.75 o 
   0  -6   7        8.55        7.94      3.46 o 
   1  -6   7       15.17       14.15      3.54 o 
   2  -6   7       10.41        6.84      3.14 o 
   3  -6   7        1.79        2.67      3.07 o 
  -4  -5   7        0.50       -1.49      2.75 o 
  -3  -5   7       14.31       13.99      3.62 o 
  -2  -5   7        7.25        4.80      2.99 o 
  -1  -5   7        4.44        3.77      2.83 o 
   0  -5   7        1.61        2.28      2.75 o 
   1  -5   7       31.88       37.19      4.56 o 
   2  -5   7        0.72       -3.42      2.28 o 
   3  -5   7        7.07        9.36      3.30 o 
   4  -5   7        5.12        4.48      2.91 o 
   5  -5   7        0.64       -1.02      2.83 o 
  -5  -4   7        2.17        0.71      2.91 o 
  -4  -4   7        2.66        0.94      2.75 o 
  -3  -4   7       29.30       27.36      4.17 o 
  -2  -4   7       10.33        8.18      3.14 o 
  -1  -4   7        9.56       13.92      3.38 o 
   1  -4   7        5.07        7.86      2.67 o 
   2  -4   7        0.79        2.12      2.44 o 
   3  -4   7        0.17       -2.99      2.28 o 
   4  -4   7        1.13        0.86      2.59 o 
   5  -4   7        4.61        2.99      2.91 o 
   6  -4   7        0.85        0.00      2.67 o 
  -5  -3   7        9.63        8.41      3.30 o 
  -4  -3   7       11.73        7.23      3.07 o 
  -3  -3   7      125.73      113.45      6.53 o 
  -2  -3   7       17.57        7.08      2.99 o 
  -1  -3   7        0.28       -3.07      2.04 o 
   0  -3   7       10.41        5.58      2.59 o 
   1  -3   7       52.52       48.98      4.56 o 
   2  -3   7      416.34      448.07     13.05 o 
   3  -3   7       36.73       34.67      3.85 o 
   4  -3   7        2.77        3.38      2.28 o 
   5  -3   7        5.36        2.59      2.52 o 
   6  -3   7       11.14       12.40      4.99 o 
  -6  -2   7        0.45        2.67      3.14 o 
  -5  -2   7       17.20        8.02      3.14 o 
  -4  -2   7        2.22        0.79      2.67 o 
  -3  -2   7        0.67        0.47      2.52 o 
  -2  -2   7       55.47       52.83      4.87 o 
  -1  -2   7        0.02       -2.20      2.20 o 
   0  -2   7        0.00        0.86      2.28 o 
   1  -2   7       16.62       12.34      3.07 o 
   2  -2   7      416.03      437.61     12.58 o 
   3  -2   7      380.18      358.28     10.93 o 
   4  -2   7        0.04        2.28      2.04 o 
   5  -2   7        0.05        1.26      2.04 o 
   6  -2   7       11.14        9.20      2.16 o 
   7  -2   7       11.53        8.33      3.62 o 
  -6  -1   7        0.02       -1.97      2.67 o 
  -5  -1   7        6.70        5.35      3.14 o 
  -4  -1   7       20.04       22.72      3.93 o 
  -3  -1   7        2.82       -0.79      2.52 o 
  -2  -1   7       97.43      108.97      6.05 o 
  -1  -1   7       12.73       15.02      3.14 o 
   0  -1   7        9.19       10.06      2.83 o 
   1  -1   7       37.29       40.10      3.93 o 
   2  -1   7        6.80        4.01      2.28 o 
   3  -1   7        1.59        3.14      2.20 o 
   4  -1   7       23.82       23.74      3.14 o 
   5  -1   7       16.94       17.50      2.24 o 
   6  -1   7       11.64       16.67      3.85 o 
   7  -1   7        2.42        1.49      2.91 o 
  -6   0   7        0.19       -0.31      2.99 o 
  -5   0   7       14.38       12.74      3.38 o 
  -4   0   7        6.78        9.51      3.22 o 
  -3   0   7       80.87       87.43      5.74 o 
  -2   0   7        5.79        4.40      2.75 o 
  -1   0   7        9.39        8.41      2.75 o 
   0   0   7      100.63      105.83      5.74 o 
   1   0   7       43.59       46.31      4.25 o 
   2   0   7       51.31       44.50      4.01 o 
   3   0   7       44.01       49.22      4.09 o 
   4   0   7        0.96        1.59      1.60 o 
   5   0   7       44.41       45.43      5.15 o 
   6   0   7        7.95        7.23      3.14 o 
   7   0   7        0.00       -2.36      2.75 o 
   8   0   7        3.55        4.95      3.46 o 
  -6   1   7        5.55        4.72      3.30 o 
  -5   1   7       35.52       36.39      4.21 o 
  -4   1   7        5.66        7.13      2.71 o 
  -3   1   7       74.83       74.30      5.66 o 
  -2   1   7        2.55        4.95      2.67 o 
  -1   1   7        1.60        4.09      2.59 o 
   0   1   7       26.65       30.58      3.70 o 
   1   1   7       67.04       59.20      4.48 o 
   2   1   7        3.43        3.74      1.66 o 
   3   1   7        4.90       10.82      3.11 o 
   4   1   7        1.90        1.12      1.70 o 
   5   1   7       12.14       12.25      2.24 o 
   6   1   7        3.23        1.89      2.83 o 
   7   1   7        2.23        3.54      3.14 o 
   8   1   7        0.88       -3.38      2.83 o 
  -6   2   7       13.45       20.45      3.03 o 
  -5   2   7        3.54        4.13      2.17 o 
  -4   2   7      133.96      141.51      5.00 o 
  -3   2   7     1155.16     1222.06     19.84 o 
  -2   2   7      342.78      352.38     15.17 o 
  -1   2   7       49.20       45.56      3.34 o 
   0   2   7        6.44        8.55      2.32 o 
   1   2   7       42.42       45.39      2.77 o 
   2   2   7      195.81      196.02      6.45 o 
   3   2   7        4.36        2.78      1.64 o 
   4   2   7       57.32       62.89      4.01 o 
   5   2   7       15.40       13.52      3.14 o 
   6   2   7       17.43       14.70      3.38 o 
   7   2   7        5.58        3.54      3.30 o 
   8   2   7        6.76        0.79      3.62 o 
  -6   3   7        0.45        0.20      2.16 o 
  -5   3   7        1.98        1.14      2.05 o 
  -4   3   7        8.15        8.74      2.12 o 
  -3   3   7      225.78      239.88      9.67 o 
  -2   3   7      763.12      743.49     20.48 o 
  -1   3   7        6.81        8.10      1.95 o 
   0   3   7       27.77       25.26      2.15 o 
   1   3   7        4.37        3.73      1.53 o 
   2   3   7       79.03       78.55      3.22 o 
   3   3   7       98.89      106.38      3.70 o 
   4   3   7        1.67        3.41      1.68 o 
   5   3   7       66.78       67.69      4.87 o 
   6   3   7       39.92       33.57      4.32 o 
   7   3   7       56.02       66.20      5.82 o 
   8   3   7        9.33        8.96      4.09 o 
  -6   4   7       26.64       22.63      3.31 o 
  -5   4   7        2.09       -0.18      2.08 o 
  -4   4   7       97.81      112.25      7.08 o 
  -3   4   7       74.86       68.10      4.32 o 
  -2   4   7        0.15       -2.32      1.55 o 
  -1   4   7        3.49        2.95      1.18 o 
   0   4   7      288.51      282.30      5.31 o 
   1   4   7        8.04        7.65      1.27 o 
   2   4   7        5.11        3.86      1.17 o 
   3   4   7       24.46       21.84      2.17 o 
   4   4   7       76.81       82.69      3.72 o 
   5   4   7       20.15       22.35      4.95 o 
   6   4   7        5.58        6.71      2.36 o 
   7   4   7       19.40       18.95      4.40 o 
   8   4   7        5.56        6.37      4.09 o 
  -5   5   7        6.72        5.54      2.42 o 
  -4   5   7        0.34        3.87      2.14 o 
  -3   5   7       14.00       14.77      2.29 o 
  -2   5   7       13.89       13.34      3.46 o 
  -1   5   7      170.52      153.44      4.82 o 
   0   5   7        0.56        0.00      1.21 o 
   1   5   7        3.43        3.01      1.27 o 
   2   5   7       19.49       20.50      2.39 o 
   3   5   7        0.17       -1.58      1.25 o 
   4   5   7       21.81       21.63      2.44 o 
   5   5   7       38.31       37.00      3.08 o 
   6   5   7      164.87      204.04      7.31 o 
   7   5   7       14.94       15.74      5.19 o 
   8   5   7        0.85       -1.09      2.53 o 
  -5   6   7        7.59        8.16      3.18 o 
  -4   6   7       37.05       34.38      3.27 o 
  -3   6   7        6.72       10.22      2.79 o 
  -2   6   7       43.62       40.81      3.02 o 
  -1   6   7       12.73       15.63      2.22 o 
   0   6   7       20.39       19.64      2.32 o 
   1   6   7       10.42       12.67      1.67 o 
   2   6   7        1.56        2.15      1.39 o 
   3   6   7      169.19      177.01      5.07 o 
   4   6   7        4.09        1.81      3.50 o 
   5   6   7       54.69       57.81      3.99 o 
   6   6   7       41.63       48.10      6.41 o 
   7   6   7       51.51       44.78      6.33 o 
   8   6   7        7.17        5.53      3.09 o 
  -4   7   7        0.53       -2.63      1.97 o 
  -3   7   7      127.09      101.44      4.67 o 
  -2   7   7        0.82        2.32      1.95 o 
  -1   7   7       15.54       16.16      2.33 o 
   0   7   7       45.40       45.82      4.04 o 
   1   7   7      112.90      111.90      4.90 o 
   2   7   7       22.34       17.34      1.87 o 
   3   7   7       39.77       36.48      4.32 o 
   4   7   7        3.04        8.81      3.46 o 
   5   7   7        3.77        8.23      2.47 o 
   6   7   7        6.03        9.87      2.78 o 
   7   7   7       87.15      103.27      8.29 o 
  -4   8   7        0.48       -2.80      2.08 o 
  -3   8   7        0.14        0.80      2.08 o 
  -2   8   7       61.60       57.12      3.83 o 
  -1   8   7       54.73       62.69      7.74 o 
   0   8   7        0.24        1.02      2.79 o 
   1   8   7       12.79       14.15      2.70 o 
   2   8   7       30.37       24.29      2.72 o 
   3   8   7        3.83        1.89      2.14 o 
   4   8   7        0.07       -0.25      3.18 o 
   5   8   7        2.06        0.92      2.44 o 
   6   8   7        3.35       -2.39      2.56 o 
   7   8   7        6.11        3.99      2.97 o 
  -3   9   7        2.85        2.44      3.38 o 
  -2   9   7       39.30       38.45      4.95 o 
  -1   9   7        1.02        2.67      3.46 o 
   0   9   7       30.63       35.77      4.80 o 
   1   9   7        0.16       -4.09      2.91 o 
   2   9   7        1.16       -3.46      3.14 o 
   3   9   7       45.45       45.89      3.69 o 
   4   9   7        0.14       -0.86      2.33 o 
   5   9   7        5.16        9.40      2.89 o 
   6   9   7        0.53        1.42      2.75 o 
  -1  10   7        2.34        3.07      3.93 o 
   0  10   7        5.02        3.46      3.70 o 
   1  10   7        2.33        3.46      3.93 o 
   2  10   7        0.94       -1.73      3.77 o 
   3  10   7       12.52        5.74      3.93 o 
   4  10   7        8.98        6.21      4.09 o 
   5  10   7        2.69       -0.31      4.01 o 
  -2  -5   8        1.86       -3.22      2.91 o 
  -1  -5   8        4.70        4.48      3.07 o 
   0  -5   8        8.88       11.16      3.46 o 
   1  -5   8        0.63        3.22      3.07 o 
   2  -5   8        1.83        1.65      3.07 o 
   3  -5   8        0.21        0.31      2.59 o 
  -3  -4   8        2.52        2.67      3.07 o 
  -2  -4   8        1.09        1.26      2.91 o 
  -1  -4   8        0.09       -1.26      2.59 o 
   0  -4   8        2.06        4.09      2.83 o 
   1  -4   8        0.85        0.39      2.59 o 
   2  -4   8       15.91       19.58      3.77 o 
   3  -4   8        2.41        3.70      2.75 o 
   4  -4   8        3.47        2.59      2.75 o 
   5  -4   8        0.01       -3.42      2.28 o 
  -4  -3   8        0.35       -2.04      2.67 o 
  -3  -3   8        2.70        4.56      3.07 o 
  -2  -3   8       19.73       18.71      3.85 o 
  -1  -3   8        6.97        6.05      3.07 o 
   0  -3   8        0.90       -1.26      2.44 o 
   1  -3   8        9.83        7.39      2.83 o 
   2  -3   8       13.24       19.34      3.62 o 
   3  -3   8       23.53       32.63      4.25 o 
   4  -3   8        1.94        2.44      2.44 o 
   5  -3   8        0.69       -0.47      2.28 o 
  -5  -2   8        1.98       -2.36      2.75 o 
  -4  -2   8        1.02        3.30      3.14 o 
  -3  -2   8       18.76       13.68      3.46 o 
  -2  -2   8       41.11       38.45      4.56 o 
  -1  -2   8        0.34       -0.16      2.44 o 
   0  -2   8       15.51       18.71      3.46 o 
   1  -2   8       39.51       33.49      4.17 o 
   2  -2   8       19.66       19.18      3.46 o 
   3  -2   8        8.22       15.02      3.22 o 
   4  -2   8       67.14       67.46      4.87 o 
   5  -2   8       10.69       10.64      4.28 o 
   6  -2   8       11.19        3.22      3.38 o 
  -5  -1   8        5.16        5.19      3.30 o 
  -4  -1   8        0.08       -0.08      2.75 o 
  -3  -1   8        0.92       -0.79      2.67 o 
  -2  -1   8      105.95      109.83      6.37 o 
  -1  -1   8       21.73        9.28      2.83 o 
   0  -1   8        0.05       -1.65      2.20 o 
   1  -1   8       26.38       32.08      3.93 o 
   2  -1   8       17.07       12.42      3.22 o 
   3  -1   8       77.54       79.96      5.19 o 
   4  -1   8       25.05       26.02      3.54 o 
   5  -1   8       32.81       38.93      3.17 o 
   6  -1   8        6.38        2.91      3.46 o 
   7  -1   8        5.90        7.39      3.54 o 
  -5   0   8       24.13       18.55      4.09 o 
  -4   0   8       17.66       21.23      4.01 o 
  -3   0   8       10.69       14.23      3.46 o 
  -2   0   8       47.56       55.35      4.95 o 
  -1   0   8       13.00       10.54      3.07 o 
   0   0   8       59.01       59.91      4.87 o 
   1   0   8        0.57       -2.83      2.44 o 
   2   0   8       40.90       42.77      4.40 o 
   3   0   8       39.14       45.99      4.40 o 
   4   0   8       30.94       33.09      2.85 o 
   5   0   8       34.39       37.79      3.11 o 
   6   0   8        9.80       11.01      3.62 o 
   7   0   8       17.12       15.57      4.09 o 
  -5   1   8        4.14        3.93      3.14 o 
  -4   1   8        0.10       -1.02      2.75 o 
  -3   1   8       66.12       61.95      5.42 o 
  -2   1   8        7.27        6.05      2.75 o 
  -1   1   8        6.75        5.74      2.75 o 
   0   1   8        3.28        4.48      2.75 o 
   1   1   8       30.26       26.81      3.70 o 
   2   1   8       88.90       90.51      3.89 o 
   3   1   8        6.39        8.39      2.05 o 
   4   1   8       31.17       33.71      2.80 o 
   5   1   8       29.21       31.21      4.09 o 
   6   1   8       27.99       28.07      4.25 o 
   7   1   8        0.09       -2.99      3.07 o 
  -5   2   8       12.35        9.20      3.62 o 
  -4   2   8        2.07        0.86      2.99 o 
  -3   2   8       19.32       25.32      4.25 o 
  -2   2   8       28.73       32.08      4.48 o 
  -1   2   8      100.20      102.02      6.21 o 
   0   2   8       34.87       38.35      2.83 o 
   1   2   8       32.58       38.00      3.70 o 
   2   2   8        1.17        1.91      1.78 o 
   3   2   8        1.63        3.00      1.75 o 
   4   2   8       12.38       11.92      2.99 o 
   5   2   8       14.23       12.27      3.38 o 
   6   2   8       13.83       11.56      3.54 o 
   7   2   8        0.35        0.39      3.14 o 
   8   2   8       20.25       18.08      4.40 o 
  -5   3   8        1.71        3.38      3.22 o 
  -4   3   8       53.75       62.19      5.98 o 
  -3   3   8      220.18      227.37      9.51 o 
  -2   3   8      114.26      118.01      6.92 o 
  -1   3   8      545.68      534.91      9.79 o 
   0   3   8        0.69        1.18      1.66 o 
   1   3   8        1.07        2.91      1.66 o 
   2   3   8       14.46       18.61      3.30 o 
   3   3   8      163.35      169.48      5.98 o 
   4   3   8        1.68        2.19      1.81 o 
   5   3   8       31.11       30.82      4.09 o 
   6   3   8        0.82        1.42      2.99 o 
   7   3   8       77.87       76.58      6.21 o 
   8   3   8        6.94        6.53      4.17 o 
  -5   4   8        0.36        1.34      3.14 o 
  -4   4   8       29.64       31.29      4.72 o 
  -3   4   8       31.19       34.36      4.72 o 
  -2   4   8      256.49      257.80     10.14 o 
  -1   4   8       21.71       20.28      3.77 o 
   0   4   8        1.55        1.44      1.62 o 
   1   4   8        0.39       -0.92      1.54 o 
   2   4   8        2.46        5.23      1.86 o 
   3   4   8       10.92        8.13      1.94 o 
   4   4   8      191.78      205.91      8.02 o 
   5   4   8        0.16        5.27      3.07 o 
   6   4   8       15.35       11.87      3.85 o 
   7   4   8        0.53        1.97      3.62 o 
   8   4   8        5.26        3.54      4.01 o 
  -5   5   8       14.76       14.15      4.01 o 
  -4   5   8        0.00        2.52      3.14 o 
  -3   5   8        0.21        2.28      2.83 o 
  -2   5   8       94.57       87.98      6.53 o 
  -1   5   8      404.79      428.17     13.52 o 
   0   5   8       44.30       42.82      3.01 o 
   1   5   8       11.56       12.29      2.15 o 
   2   5   8        0.09        0.71      4.05 o 
   3   5   8       14.70       15.77      2.22 o 
   4   5   8       39.58       42.93      4.80 o 
   5   5   8        0.35       -0.55      3.07 o 
   6   5   8       13.03       14.39      4.01 o 
   7   5   8        4.22       -1.02      3.46 o 
   8   5   8        0.82        1.81      3.93 o 
  -4   6   8        0.48       -0.70      2.40 o 
  -3   6   8        5.91        5.23      3.38 o 
  -2   6   8       14.58       17.40      2.99 o 
  -1   6   8        6.36        3.48      1.93 o 
   0   6   8        2.75        1.57      2.59 o 
   1   6   8       55.90       59.10      3.36 o 
   2   6   8       10.00       13.71      2.17 o 
   3   6   8       12.00       15.34      2.29 o 
   4   6   8        0.27       -3.30      2.83 o 
   5   6   8       48.97       54.96      5.58 o 
   6   6   8        0.34        2.75      3.46 o 
   7   6   8       22.58       29.80      5.11 o 
  -4   7   8        4.03        4.24      2.42 o 
  -3   7   8        2.88        3.40      2.17 o 
  -2   7   8       54.56       49.85      3.64 o 
  -1   7   8        4.72        9.11      2.35 o 
   0   7   8       11.24        8.51      2.13 o 
   1   7   8       25.72       24.63      2.11 o 
   2   7   8        0.00        1.42      1.49 o 
   3   7   8        2.52        3.84      2.00 o 
   4   7   8       54.48       49.22      5.19 o 
   5   7   8        0.01        2.04      3.54 o 
   6   7   8       14.31       10.77      4.25 o 
   7   7   8       30.72       29.33      5.35 o 
  -3   8   8        0.42        2.32      2.29 o 
  -2   8   8       55.55       53.04      4.72 o 
  -1   8   8      131.46      141.60      5.59 o 
   0   8   8        2.63       -0.26      1.99 o 
   1   8   8        4.17        3.78      1.71 o 
   2   8   8       34.87       38.65      2.55 o 
   3   8   8       94.27       77.05      5.90 o 
   4   8   8       13.82        8.99      4.32 o 
   5   8   8        3.04       -1.38      2.47 o 
   6   8   8       25.57       17.14      4.72 o 
  -2   9   8        7.07       11.87      3.50 o 
  -1   9   8       13.52       16.96      5.15 o 
   0   9   8        0.02        2.48      2.19 o 
   1   9   8       20.44       17.06      3.93 o 
   2   9   8        5.27        2.31      2.30 o 
   3   9   8        9.46        8.37      2.56 o 
   4   9   8        5.71        3.71      2.58 o 
   5   9   8        0.00        2.79      2.78 o 
   0  10   8        2.22       -0.08      3.77 o 
   1  10   8        2.36        0.08      3.70 o 
   2  10   8       21.76       23.98      4.72 o 
   3  10   8        2.16        0.39      3.62 o 
   4  10   8       10.25        5.90      4.01 o 
  -1  -4   9        0.43        3.46      3.38 o 
   0  -4   9        0.16       -0.24      2.91 o 
   1  -4   9        1.78        1.10      2.99 o 
   2  -4   9        6.36        7.94      3.30 o 
   3  -4   9        1.43        3.07      2.99 o 
  -3  -3   9        1.12        2.20      3.07 o 
  -2  -3   9       19.44       15.10      3.85 o 
  -1  -3   9       19.36       26.65      4.32 o 
   0  -3   9        0.99        2.28      2.83 o 
   1  -3   9        4.50        2.99      2.83 o 
   2  -3   9        3.43        1.10      2.67 o 
   3  -3   9        3.06       -0.55      2.52 o 
   4  -3   9        1.83        0.94      2.59 o 
  -3  -2   9        4.78        5.74      3.22 o 
  -2  -2   9        5.83       10.30      3.46 o 
  -1  -2   9        0.72        0.86      2.67 o 
   0  -2   9        0.25       -0.86      2.52 o 
   1  -2   9        2.75        1.49      2.67 o 
   2  -2   9        2.29        3.62      2.75 o 
   3  -2   9        4.95        4.87      2.91 o 
   4  -2   9        3.08        0.39      2.67 o 
   5  -2   9        1.45        5.27      2.24 o 
  -4  -1   9        3.10        0.94      2.91 o 
  -3  -1   9        2.11        2.59      3.22 o 
  -2  -1   9        0.95       -0.47      2.59 o 
  -1  -1   9       54.67       44.97      5.03 o 
   0  -1   9       46.44       42.53      4.80 o 
   1  -1   9        7.86        8.33      3.07 o 
   2  -1   9        0.02       -1.34      2.44 o 
   3  -1   9       99.58       91.28      5.90 o 
   4  -1   9      112.07      119.78      9.12 o 
   5  -1   9        7.19        4.88      2.28 o 
   6  -1   9        0.00       -1.89      3.22 o 
  -4   0   9        6.22        6.68      3.54 o 
  -3   0   9        5.60        2.44      2.99 o 
  -2   0   9        2.48       -0.24      2.67 o 
  -1   0   9       53.89       60.62      5.35 o 
   0   0   9       14.92       14.23      3.38 o 
   1   0   9        0.90        2.36      2.75 o 
   2   0   9        3.68        5.90      2.91 o 
   3   0   9       22.83       31.02      2.97 o 
   4   0   9      119.52      127.56     11.48 o 
   5   0   9       74.31       91.52      6.76 o 
   6   0   9       13.92       13.44      4.01 o 
  -4   1   9        1.88        3.38      3.22 o 
  -3   1   9       10.71       12.42      3.62 o 
  -2   1   9       64.73       54.48      5.42 o 
  -1   1   9       51.14       49.37      5.19 o 
   0   1   9       23.04       19.11      3.70 o 
   1   1   9        0.06        0.95      1.58 o 
   2   1   9        0.00       -2.43      1.62 o 
   3   1   9        0.42        2.52      1.96 o 
   4   1   9       12.74       17.53      2.72 o 
   5   1   9       50.49       51.03      5.42 o 
   6   1   9        0.01       -0.39      3.30 o 
   7   1   9        6.94        9.98      4.01 o 
  -4   2   9        9.18        9.91      3.54 o 
  -3   2   9       37.86       32.79      4.80 o 
  -2   2   9        3.13        0.24      2.91 o 
  -1   2   9        1.71        0.85      1.85 o 
   0   2   9       50.63       52.13      3.24 o 
   1   2   9        0.39       -0.08      1.72 o 
   2   2   9        5.00        2.20      2.75 o 
   3   2   9       17.05       13.44      2.40 o 
   4   2   9       35.01       34.10      3.00 o 
   5   2   9       26.57       27.99      4.40 o 
   6   2   9        1.96        2.36      3.22 o 
   7   2   9        3.76        0.16      3.54 o 
  -4   3   9        0.03        0.47      2.99 o 
  -3   3   9        1.79        1.49      2.99 o 
  -2   3   9       44.65       34.44      4.87 o 
  -1   3   9       24.46       24.84      4.09 o 
   0   3   9       22.86       24.10      2.51 o 
   1   3   9       11.34       10.33      2.07 o 
   2   3   9        0.00       -1.06      1.61 o 
   3   3   9       29.02       23.15      2.53 o 
   4   3   9       11.88       11.09      3.30 o 
   5   3   9        0.27        4.40      3.38 o 
   6   3   9       29.00       32.55      4.64 o 
   7   3   9        0.10       -2.67      3.22 o 
  -4   4   9       19.91       17.45      4.17 o 
  -3   4   9        1.21        1.57      3.14 o 
  -2   4   9       34.78       36.64      4.95 o 
  -1   4   9      682.41      737.08     20.05 o 
   0   4   9      145.53      160.87      5.08 o 
   1   4   9       27.30       32.17      2.79 o 
   2   4   9        0.12       -0.69      1.61 o 
   3   4   9      161.48      149.33      6.41 o 
   4   4   9        4.37        4.17      2.91 o 
   5   4   9       50.33       49.53      5.19 o 
   6   4   9        0.63       -4.25      2.99 o 
   7   4   9        0.85       -4.84      3.22 o 
  -4   5   9        2.27        2.52      3.14 o 
  -3   5   9        3.15        0.16      3.14 o 
  -2   5   9        5.68        2.83      3.14 o 
  -1   5   9       91.25       82.16      6.60 o 
   0   5   9      392.45      413.32     13.44 o 
   1   5   9       12.67       14.95      2.36 o 
   2   5   9        8.10        6.76      2.10 o 
   3   5   9        0.96       -0.86      1.89 o 
   4   5   9        0.02       -4.25      2.83 o 
   5   5   9       56.60       58.57      5.66 o 
   6   5   9        1.06        1.89      3.70 o 
   7   5   9        0.53       -2.04      3.62 o 
  -3   6   9        2.14        5.58      3.54 o 
  -2   6   9       14.54       18.24      4.25 o 
  -1   6   9        2.23        9.51      3.62 o 
   0   6   9       13.23       11.79      3.70 o 
   1   6   9        0.47        1.28      1.97 o 
   2   6   9        3.23       -0.73      1.92 o 
   3   6   9       12.76       12.03      3.54 o 
   4   6   9        0.78        2.59      3.22 o 
   5   6   9       14.53       18.48      4.25 o 
   6   6   9        4.20        3.38      3.70 o 
   7   6   9        3.54        1.49      3.85 o 
  -3   7   9        0.34        4.87      3.70 o 
  -2   7   9       76.37       85.07      6.76 o 
  -1   7   9        0.01        1.34      3.07 o 
   0   7   9       20.24       23.82      4.40 o 
   1   7   9        1.82       -0.18      2.00 o 
   2   7   9        0.70        0.31      2.59 o 
   3   7   9       46.40       47.96      5.11 o 
   4   7   9        2.43        6.76      3.54 o 
   5   7   9        8.33        7.70      4.09 o 
   6   7   9        2.73       -2.12      3.62 o 
  -2   8   9        2.10       -0.39      3.38 o 
  -1   8   9        1.15       -4.25      2.83 o 
   0   8   9        2.97        5.82      3.22 o 
   1   8   9        0.28        0.16      2.99 o 
   2   8   9        8.02        5.35      2.17 o 
   3   8   9        3.25        0.31      3.22 o 
   4   8   9       38.47       43.32      5.42 o 
   5   8   9        1.05        3.14      3.93 o 
   0   9   9        0.50       -0.16      2.99 o 
   1   9   9        6.46        7.94      3.38 o 
   2   9   9        2.48       -2.36      3.07 o 
   3   9   9        0.32        2.59      3.38 o 
   4   9   9        2.35        1.42      3.62 o 
   1  -3  10       11.64       10.46      3.85 o 
  -1  -2  10        0.71        0.00      2.91 o 
   0  -2  10        3.16        0.86      2.91 o 
   1  -2  10        6.87       11.32      3.54 o 
   2  -2  10        4.12        3.46      3.22 o 
   3  -2  10        3.02        0.71      2.83 o 
  -2  -1  10        8.35        5.35      3.30 o 
  -1  -1  10        1.32       -3.77      2.52 o 
   0  -1  10        0.09        1.10      2.91 o 
   1  -1  10        3.48        1.10      2.91 o 
   2  -1  10        0.38        0.71      2.91 o 
   3  -1  10        1.60        3.62      3.07 o 
   4  -1  10       27.50       31.13      3.27 o 
  -3   0  10        1.44        4.01      3.30 o 
  -2   0  10       16.54       11.64      3.70 o 
  -1   0  10        0.50       -3.70      2.59 o 
   0   0  10        0.22       -3.93      2.75 o 
   1   0  10        0.57       -1.57      2.91 o 
   2   0  10       10.07        9.12      3.30 o 
   3   0  10       17.36       16.42      2.74 o 
   4   0  10        1.87        2.07      2.36 o 
   5   0  10       11.48       13.21      4.40 o 
  -3   1  10        6.16        1.81      3.22 o 
  -2   1  10       17.21       10.69      3.46 o 
  -1   1  10        0.23       -3.22      2.67 o 
   0   1  10      131.40      141.28      7.86 o 
   1   1  10        0.01       -0.13      1.97 o 
   2   1  10        6.51        5.11      2.22 o 
   3   1  10        0.33        0.87      4.01 o 
   4   1  10       43.82       50.53      4.09 o 
   5   1  10        0.77        0.39      3.30 o 
   6   1  10       22.69       26.65      4.80 o 
  -3   2  10       46.99       46.07      5.66 o 
  -2   2  10        9.15       15.02      3.93 o 
  -1   2  10        0.98       -0.39      2.99 o 
   0   2  10       21.52       23.13      2.74 o 
   1   2  10        2.09        0.04      1.95 o 
   2   2  10        0.09       -2.35      1.81 o 
   3   2  10        7.41        2.61      2.08 o 
   4   2  10       32.14       34.94      3.28 o 
   5   2  10       21.72       16.20      4.17 o 
   6   2  10       48.16       57.24      6.05 o 
  -3   3  10        0.05       -3.38      2.99 o 
  -2   3  10       10.22       12.82      3.93 o 
  -1   3  10      158.56      151.82      8.18 o 
   0   3  10       14.05       12.93      2.34 o 
   1   3  10        6.99        6.05      2.16 o 
   2   3  10        2.56        0.96      1.94 o 
   3   3  10        5.18        7.06      2.25 o 
   4   3  10        9.14        6.60      3.38 o 
   5   3  10        0.10        0.16      3.30 o 
   6   3  10        5.34        6.05      3.77 o 
  -3   4  10       34.58       32.71      5.11 o 
  -2   4  10        9.90        6.53      3.46 o 
  -1   4  10       10.66        8.10      3.85 o 
   0   4  10       25.34       27.60      4.72 o 
   1   4  10       42.93       47.38      3.44 o 
   2   4  10        0.22        0.28      2.44 o 
   3   4  10        6.85        5.21      4.48 o 
   4   4  10        2.27        1.97      3.07 o 
   5   4  10        2.92        3.62      3.46 o 
   6   4  10        3.61       -0.71      3.46 o 
  -3   5  10        0.86        1.97      3.38 o 
  -2   5  10        1.24        5.74      3.54 o 
  -1   5  10        4.13       -0.16      2.99 o 
   0   5  10      102.65      110.39      7.78 o 
   1   5  10      114.55      109.87      4.65 o 
   2   5  10       46.37       51.22      3.62 o 
   3   5  10        0.86        0.27      2.03 o 
   4   5  10        5.02        1.18      3.22 o 
   5   5  10       41.86       29.25      4.87 o 
   6   5  10       12.86        7.23      4.17 o 
  -2   6  10       15.26       13.92      4.09 o 
  -1   6  10        0.25        0.55      3.22 o 
   0   6  10       42.78       42.53      5.50 o 
   1   6  10        9.89        7.33      2.47 o 
   2   6  10       15.00       14.81      2.66 o 
   3   6  10        8.03        9.36      3.70 o 
   4   6  10        1.69       -1.81      3.30 o 
   5   6  10       11.13       15.65      4.40 o 
   6   6  10        2.69        1.10      4.01 o 
  -1   7  10       14.24       18.08      4.48 o 
   0   7  10        4.34        3.85      3.62 o 
   1   7  10       95.93      118.80      7.94 o 
   2   7  10        4.78        3.30      2.28 o 
   3   7  10        0.52        1.65      3.30 o 
   4   7  10        0.12       -1.57      3.30 o 
   5   7  10        3.40       -0.39      3.70 o 
   0   8  10       13.95       22.56      4.48 o 
   1   8  10        0.17       -4.25      2.83 o 
   2   8  10        8.48       10.61      3.93 o 
   3   8  10        0.97       -1.18      3.38 o 
   4   8  10        1.10       -2.20      3.54 o 
   0   0  11       15.08       18.24      4.17 o 
   1   0  11        1.23        0.16      3.07 o 
   2   0  11        0.03        1.82      2.75 o 
   3   0  11        0.08       -1.81      2.13 o 
  -1   1  11       15.97        9.67      3.70 o 
   0   1  11       22.66       19.24      2.86 o 
   1   1  11       41.50       39.51      3.50 o 
   2   1  11        7.08        5.78      2.42 o 
   3   1  11        7.22        6.74      2.49 o 
   4   1  11        2.29        2.26      2.49 o 
  -1   2  11       14.89       13.68      4.17 o 
   0   2  11        2.94        4.38      3.66 o 
   1   2  11        2.24        4.52      2.33 o 
   2   2  11       15.47       15.01      2.69 o 
   3   2  11       12.22       10.50      3.81 o 
   4   2  11        0.17        5.03      3.46 o 
  -1   3  11        1.59        0.94      3.30 o 
   0   3  11       17.69       12.50      4.17 o 
   1   3  11       31.49       27.69      3.10 o 
   2   3  11        2.45        2.30      2.24 o 
   3   3  11        0.84        0.47      3.70 o 
   4   3  11        8.13        8.65      3.54 o 
   5   3  11        7.57       12.11      4.01 o 
  -1   4  11        0.07       -1.49      3.46 o 
   0   4  11        2.09        1.89      3.77 o 
   1   4  11        4.84        3.43      2.36 o 
   2   4  11        2.37        1.68      2.17 o 
   3   4  11        9.65        7.68      2.79 o 
   4   4  11        1.59        0.63      3.14 o 
   5   4  11        9.14        6.13      3.77 o 
  -1   5  11        5.95        4.17      3.70 o 
   0   5  11        1.77       -0.39      3.70 o 
   1   5  11        8.86       16.20      4.48 o 
   2   5  11        1.54        1.89      2.37 o 
   3   5  11        9.18        9.98      3.54 o 
   4   5  11        7.82        4.09      3.54 o 
   0   6  11       73.89       64.00      6.68 o 
   1   6  11      130.73      158.11      8.73 o 
   2   6  11        0.04        1.65      2.37 o 
   3   6  11        1.38        5.74      3.62 o 
   4   6  11       17.39       20.52      4.64 o 
   2   7  11       98.53      108.42      7.08 o 
                                                 
